# Supplementary material for: 1-(Benzotriazol-1-yl)-2-bromoethanone
Source: Acta Crystallogr Sect E Struct Rep Online. 2012 Oct 20;68(Pt 11):o3179. doi: 10.1107/S1600536812042900 (PMC3515272; doi:10.1107/S1600536812042900)
Supplement: Supplementary file 1 [file e-68-o3179-sup1.cif]

##############################################################################
#                                                                            #
# This CIF contains the data in a paper accepted for publication in          #
# Acta Crystallographica Section E. It conforms to the requirements of       #
# Notes for Authors for Acta Crystallographica Section E, and has been       #
# peer reviewed under the auspices of the IUCr Commission on Journals.       #
#                                                                            #
# Full details of the Crystallographic Information File format               #
# are given in the paper "The Crystallographic Information File (CIF):       #
# a New Standard Archive File for Crystallography" by S. R. Hall, F. H.      #
# Allen and I. D. Brown [Acta Cryst. (1991), A47, 655-685].                  #
#                                                                            #
# The current version of the core CIF dictionary is obtainable from          #
# ftp://ftp.iucr.org/pub/cif_core.dic.                                       #
#                                                                            #
# Software is freely available for graphical display of the structure(s)     #
# in this CIF. For information consult the CIF software page                 #
# http://www.iucr.org/resources/cif/software.                                #
#                                                                            #
# This file may be used for bona fide research purposes within the           #
# scientific community so long as proper attribution is given to the journal # 
# article from which it was obtained.                                        #
#                                                                            #
##############################################################################
data_I
_audit_creation_method     SHELXL-97
_chemical_name_systematic
;
1-(Benzotriazol-1-yl)-2-bromoethanone
;
_chemical_name_common
;
;
_chemical_formula_moiety     'C8 H6 Br N3 O'
_chemical_formula_sum     'C8 H6 Br N3 O'
_chemical_formula_iupac     'C8 H6 Br N3 O'
_chemical_formula_weight     240.07
_chemical_melting_point     ?
_symmetry_cell_setting     monoclinic
_symmetry_space_group_name_H-M     'P 21/n '
_symmetry_space_group_name_Hall     '-P 2yn'
loop_
    _symmetry_equiv_pos_as_xyz
    'x, y, z'
    '-x+1/2, y+1/2, -z+1/2'
    '-x, -y, -z'
    'x-1/2, -y-1/2, z-1/2'
_cell_length_a     12.4815(4)
_cell_length_b     4.72070(10)
_cell_length_c     15.4780(5)
_cell_angle_alpha     90.00
_cell_angle_beta     103.468(3)
_cell_angle_gamma     90.00
_cell_volume     886.91(4)
_cell_formula_units_Z     4
_cell_measurement_reflns_used     2295
_cell_measurement_theta_min     3.6389
_cell_measurement_theta_max     75.9555
_cell_measurement_temperature     296(2)
_exptl_crystal_description     'plate'
_exptl_crystal_colour     'colorless'
_exptl_crystal_size_max     0.28
_exptl_crystal_size_mid     0.11
_exptl_crystal_size_min     0.05
_exptl_crystal_density_diffrn     1.798
_exptl_crystal_density_meas     ?
_exptl_crystal_density_method     'not measured'
_exptl_crystal_F_000     472
_exptl_absorpt_coefficient_mu     6.019
_exptl_absorpt_correction_type     multi-scan
_exptl_absorpt_process_details     '(CrysAlis PRO; Agilent, 2012)'
_exptl_absorpt_correction_T_min     0.2835
_exptl_absorpt_correction_T_max     0.7529
_exptl_special_details     ?
_diffrn_ambient_temperature     296(2)
_diffrn_radiation_type     CuK\a
_diffrn_radiation_wavelength     1.54184
_diffrn_radiation_source     'SuperNova (Cu) X-ray Source'
_diffrn_radiation_monochromator     mirror
_diffrn_measurement_device_type
                                'Agilent SuperNova Dual (Cu at zero) Atlas, CCD'
_diffrn_measurement_method     '\w scans'
_diffrn_detector_area_resol_mean     ?
_diffrn_reflns_number     4362
_diffrn_reflns_av_R_equivalents     0.0341
_diffrn_reflns_av_sigmaI/netI     0.0290
_diffrn_reflns_theta_min     4.11
_diffrn_reflns_theta_max     76.20
_diffrn_reflns_theta_full     66.50
_diffrn_measured_fraction_theta_max     0.993
_diffrn_measured_fraction_theta_full     0.996
_diffrn_reflns_limit_h_min     -15
_diffrn_reflns_limit_h_max     12
_diffrn_reflns_limit_k_min     -5
_diffrn_reflns_limit_k_max     5
_diffrn_reflns_limit_l_min     -19
_diffrn_reflns_limit_l_max     19
_diffrn_standards_number     0
_diffrn_standards_interval_count     .
_diffrn_standards_interval_time     .
_diffrn_standards_decay_%     ?
_refine_special_details
;
 Refinement of F^2^ against ALL reflections.  The weighted R-factor wR and
 goodness of fit S are based on F^2^, conventional R-factors R are based
 on F, with F set to zero for negative F^2^. The threshold expression of
 F^2^ > 2sigma(F^2^) is used only for calculating R-factors(gt) etc. and is
 not relevant to the choice of reflections for refinement.  R-factors based
 on F^2^ are statistically about twice as large as those based on F, and R-
 factors based on ALL data will be even larger.
;
_reflns_number_total     1833
_reflns_number_gt     1507
_reflns_threshold_expression     I>2\s(I)
_refine_ls_structure_factor_coef     Fsqd
_refine_ls_matrix_type     full
_refine_ls_R_factor_all     0.0530
_refine_ls_R_factor_gt     0.0443
_refine_ls_wR_factor_gt     0.1294
_refine_ls_wR_factor_ref     0.1406
_refine_ls_goodness_of_fit_ref     1.073
_refine_ls_restrained_S_all     1.073
_refine_ls_number_reflns     1833
_refine_ls_number_parameters     118
_refine_ls_number_restraints     0
_refine_ls_hydrogen_treatment     constr
_refine_ls_weighting_scheme     calc
_refine_ls_weighting_details
         'calc w=1/[\s^2^(Fo^2^)+(0.0838P)^2^+0.0945P] where P=(Fo^2^+2Fc^2^)/3'
_atom_sites_solution_hydrogens     geom
_atom_sites_solution_primary     direct
_atom_sites_solution_secondary     difmap
_refine_ls_shift/su_max     0.000
_refine_ls_shift/su_mean     0.000
_refine_diff_density_max     0.426
_refine_diff_density_min     -0.514
_refine_ls_extinction_method     none
_refine_ls_extinction_coef     ?
loop_
    _atom_type_symbol
    _atom_type_description
    _atom_type_scat_dispersion_real
    _atom_type_scat_dispersion_imag
    _atom_type_scat_source
    'C' 'C' 0.0033 0.0016
                         'International Tables Vol C Tables 4.2.6.8 and 6.1.1.4'
    'H' 'H' 0.0000 0.0000
                         'International Tables Vol C Tables 4.2.6.8 and 6.1.1.4'
    'N' 'N' 0.0061 0.0033
                         'International Tables Vol C Tables 4.2.6.8 and 6.1.1.4'
    'O' 'O' 0.0106 0.0060
                         'International Tables Vol C Tables 4.2.6.8 and 6.1.1.4'
    'Br' 'Br' -0.6763 1.2805
                         'International Tables Vol C Tables 4.2.6.8 and 6.1.1.4'
_computing_data_collection     'CrysAlis PRO (Agilent, 2012)'
_computing_cell_refinement     'CrysAlis PRO (Agilent, 2012)'
_computing_data_reduction     'CrysAlis PRO (Agilent, 2012)'
_computing_structure_solution     'SHELXS97 (Sheldrick, 2008)'
_computing_structure_refinement     'SHELXL97 (Sheldrick, 2008)'
_computing_molecular_graphics     'PLATON (Spek, 2009)'
_computing_publication_material
;
WinGX (Farrugia, 1999) and X-SEED (Barbour, 2001)
;
loop_
    _atom_site_type_symbol
    _atom_site_label
    _atom_site_fract_x
    _atom_site_fract_y
    _atom_site_fract_z
    _atom_site_U_iso_or_equiv
    _atom_site_adp_type
    _atom_site_calc_flag
    _atom_site_refinement_flags
    _atom_site_occupancy
    _atom_site_symmetry_multiplicity
    _atom_site_disorder_assembly
    _atom_site_disorder_group
    Br Br1 0.84802(3) 0.99732(9) -0.01180(3) 0.0947(2) Uani d . 1 1 . .
    O O1 0.63342(16) 0.7775(4) 0.02369(12) 0.0717(5) Uani d . 1 1 . .
    N N1 0.62518(17) 1.0238(4) 0.14622(14) 0.0512(5) Uani d . 1 1 . .
    N N2 0.67298(17) 1.2209(5) 0.20998(14) 0.0603(5) Uani d . 1 1 . .
    N N3 0.61989(19) 1.2185(5) 0.27134(14) 0.0673(6) Uani d . 1 1 . .
    C C1 0.5348(2) 1.0227(5) 0.25097(18) 0.0582(6) Uani d . 1 1 . .
    C C2 0.4553(3) 0.9458(7) 0.2965(2) 0.0774(8) Uani d . 1 1 . .
    H H2 0.4528 1.0294 0.3504 0.093 Uiso calc R 1 1 . .
    C C3 0.3809(2) 0.7419(8) 0.2586(2) 0.0800(9) Uani d . 1 1 . .
    H H3 0.3269 0.6862 0.2875 0.096 Uiso calc R 1 1 . .
    C C4 0.3843(2) 0.6154(7) 0.1776(2) 0.0743(7) Uani d . 1 1 . .
    H H4 0.3320 0.4787 0.1540 0.089 Uiso calc R 1 1 . .
    C C5 0.4624(2) 0.6864(5) 0.13167(17) 0.0608(6) Uani d . 1 1 . .
    H H5 0.4647 0.6012 0.0780 0.073 Uiso calc R 1 1 . .
    C C6 0.53792(18) 0.8945(5) 0.17058(14) 0.0509(5) Uani d . 1 1 . .
    C C7 0.6721(2) 0.9628(5) 0.07435(16) 0.0518(5) Uani d . 1 1 . .
    C C8 0.7682(2) 1.1462(6) 0.06834(17) 0.0614(6) Uani d . 1 1 . .
    H H8A 0.8172 1.1633 0.1268 0.074 Uiso calc R 1 1 . .
    H H8B 0.7419 1.3343 0.0489 0.074 Uiso calc R 1 1 . .
loop_
    _atom_site_aniso_label
    _atom_site_aniso_U_11
    _atom_site_aniso_U_22
    _atom_site_aniso_U_33
    _atom_site_aniso_U_12
    _atom_site_aniso_U_13
    _atom_site_aniso_U_23
    Br1 0.0844(3) 0.1209(5) 0.0895(4) 0.00843(18) 0.0419(2) -0.00526(18)
    O1 0.0855(12) 0.0685(12) 0.0622(10) -0.0108(9) 0.0193(9) -0.0213(9)
    N1 0.0541(10) 0.0483(10) 0.0484(10) 0.0024(7) 0.0065(8) -0.0066(7)
    N2 0.0655(11) 0.0525(11) 0.0594(11) 0.0003(9) 0.0075(9) -0.0128(9)
    N3 0.0805(13) 0.0640(13) 0.0562(11) 0.0053(11) 0.0136(10) -0.0146(9)
    C1 0.0637(14) 0.0573(14) 0.0522(13) 0.0132(10) 0.0110(11) -0.0013(9)
    C2 0.087(2) 0.0816(19) 0.0684(18) 0.0213(16) 0.0281(15) 0.0064(14)
    C3 0.0694(15) 0.087(2) 0.088(2) 0.0074(15) 0.0282(15) 0.0204(17)
    C4 0.0606(14) 0.0732(18) 0.0864(19) -0.0028(13) 0.0115(13) 0.0139(16)
    C5 0.0592(12) 0.0586(14) 0.0600(13) -0.0012(11) 0.0045(10) 0.0011(11)
    C6 0.0535(11) 0.0480(11) 0.0486(11) 0.0085(9) 0.0066(8) 0.0032(9)
    C7 0.0564(12) 0.0495(12) 0.0477(12) 0.0042(9) 0.0080(9) -0.0026(8)
    C8 0.0640(13) 0.0619(15) 0.0586(13) 0.0006(11) 0.0150(10) -0.0016(11)
_geom_special_details
;
 All esds (except the esd in the dihedral angle between two l.s. planes)
 are estimated using the full covariance matrix.  The cell esds are taken
 into account individually in the estimation of esds in distances, angles
 and torsion angles; correlations between esds in cell parameters are only
 used when they are defined by crystal symmetry.  An approximate (isotropic)
 treatment of cell esds is used for estimating esds involving l.s. planes.
;
loop_
    _geom_bond_atom_site_label_1
    _geom_bond_atom_site_label_2
    _geom_bond_site_symmetry_2
    _geom_bond_distance
    _geom_bond_publ_flag
    Br1 C8 . 1.897(3) ?
    O1 C7 . 1.199(3) ?
    N1 C6 . 1.376(3) ?
    N1 N2 . 1.386(3) ?
    N1 C7 . 1.402(3) ?
    N2 N3 . 1.279(3) ?
    N3 C1 . 1.388(4) ?
    C1 C2 . 1.391(5) ?
    C1 C6 . 1.392(3) ?
    C2 C3 . 1.371(5) ?
    C2 H2 . 0.9300 ?
    C3 C4 . 1.398(5) ?
    C3 H3 . 0.9300 ?
    C4 C5 . 1.374(4) ?
    C4 H4 . 0.9300 ?
    C5 C6 . 1.397(3) ?
    C5 H5 . 0.9300 ?
    C7 C8 . 1.500(4) ?
    C8 H8A . 0.9700 ?
    C8 H8B . 0.9700 ?
loop_
    _geom_angle_atom_site_label_1
    _geom_angle_atom_site_label_2
    _geom_angle_atom_site_label_3
    _geom_angle_site_symmetry_1
    _geom_angle_site_symmetry_3
    _geom_angle
    _geom_angle_publ_flag
    C6 N1 N2 . . 109.9(2) ?
    C6 N1 C7 . . 129.1(2) ?
    N2 N1 C7 . . 120.8(2) ?
    N3 N2 N1 . . 108.2(2) ?
    N2 N3 C1 . . 109.8(2) ?
    N3 C1 C2 . . 131.0(3) ?
    N3 C1 C6 . . 108.2(2) ?
    C2 C1 C6 . . 120.7(3) ?
    C3 C2 C1 . . 117.3(3) ?
    C3 C2 H2 . . 121.4 ?
    C1 C2 H2 . . 121.4 ?
    C2 C3 C4 . . 121.6(3) ?
    C2 C3 H3 . . 119.2 ?
    C4 C3 H3 . . 119.2 ?
    C5 C4 C3 . . 122.2(3) ?
    C5 C4 H4 . . 118.9 ?
    C3 C4 H4 . . 118.9 ?
    C4 C5 C6 . . 115.9(3) ?
    C4 C5 H5 . . 122.0 ?
    C6 C5 H5 . . 122.0 ?
    N1 C6 C1 . . 104.0(2) ?
    N1 C6 C5 . . 133.8(2) ?
    C1 C6 C5 . . 122.3(2) ?
    O1 C7 N1 . . 119.3(2) ?
    O1 C7 C8 . . 125.9(2) ?
    N1 C7 C8 . . 114.8(2) ?
    C7 C8 Br1 . . 112.09(18) ?
    C7 C8 H8A . . 109.2 ?
    Br1 C8 H8A . . 109.2 ?
    C7 C8 H8B . . 109.2 ?
    Br1 C8 H8B . . 109.2 ?
    H8A C8 H8B . . 107.9 ?
loop_
    _geom_torsion_atom_site_label_1
    _geom_torsion_atom_site_label_2
    _geom_torsion_atom_site_label_3
    _geom_torsion_atom_site_label_4
    _geom_torsion_site_symmetry_1
    _geom_torsion_site_symmetry_2
    _geom_torsion_site_symmetry_3
    _geom_torsion_site_symmetry_4
    _geom_torsion
    _geom_torsion_publ_flag
    C6 N1 N2 N3 . . . . 0.0(3) ?
    C7 N1 N2 N3 . . . . -174.6(2) ?
    N1 N2 N3 C1 . . . . -0.4(3) ?
    N2 N3 C1 C2 . . . . -179.7(3) ?
    N2 N3 C1 C6 . . . . 0.6(3) ?
    N3 C1 C2 C3 . . . . 180.0(3) ?
    C6 C1 C2 C3 . . . . -0.4(4) ?
    C1 C2 C3 C4 . . . . 0.0(5) ?
    C2 C3 C4 C5 . . . . 0.4(5) ?
    C3 C4 C5 C6 . . . . -0.4(4) ?
    N2 N1 C6 C1 . . . . 0.4(2) ?
    C7 N1 C6 C1 . . . . 174.4(2) ?
    N2 N1 C6 C5 . . . . 179.6(2) ?
    C7 N1 C6 C5 . . . . -6.4(4) ?
    N3 C1 C6 N1 . . . . -0.6(3) ?
    C2 C1 C6 N1 . . . . 179.7(2) ?
    N3 C1 C6 C5 . . . . -179.9(2) ?
    C2 C1 C6 C5 . . . . 0.4(4) ?
    C4 C5 C6 N1 . . . . -179.1(2) ?
    C4 C5 C6 C1 . . . . 0.0(3) ?
    C6 N1 C7 O1 . . . . 1.4(4) ?
    N2 N1 C7 O1 . . . . 174.8(2) ?
    C6 N1 C7 C8 . . . . -179.3(2) ?
    N2 N1 C7 C8 . . . . -5.9(3) ?
    O1 C7 C8 Br1 . . . . -14.7(3) ?
    N1 C7 C8 Br1 . . . . 166.13(16) ?
loop_
    _geom_hbond_atom_site_label_D
    _geom_hbond_atom_site_label_H
    _geom_hbond_atom_site_label_A
    _geom_hbond_site_symmetry_A
    _geom_hbond_distance_DH
    _geom_hbond_distance_HA
    _geom_hbond_distance_DA
    _geom_hbond_angle_DHA
    C5 H5 O1 3_665 0.93 2.50 3.266(3) 139.2
    C8 H8B O1 1_565 0.97 2.47 3.413(4) 163.2
_iucr_refine_instructions_details
;
TITL exp_16 in P2(1)/n
CELL 1.54184 12.4815 4.7207 15.4780 90.000 103.468 90.000
ZERR 4.0000 0.0004 0.0001 0.0005 0.000 0.003 0.000
LATT 1
SYMM 0.5-X, 0.5+Y, 0.5-Z
SFAC C H N O BR
UNIT 32 24 12 4 4
MERG 2
FMAP 2
GRID
PLAN 20
TEMP 23
SIZE 0.28 0.11 0.05
OMIT  5 2 15
OMIT  6 2 14
OMIT  4 2 16
BOND $H
HTAB
CONF
EQIV $1 1-X, 1-Y, -Z
HTAB C5 O1_$1
EQIV $2 X, 1+Y, Z
HTAB C8 O1_$2
MPLA C1 C2 C3 C4 C5 C6 C7 C8 N1 N2 N3 O1 BR1
MPLA C1 C2 C3 C4 C5 C6
MPLA C1 C2 N1 N2 N3
MPLA C7 C8 O1 BR1
MPLA C1 C2 C3 C4 C5 C6
L.S. 15
WGHT 0.08380 0.09450 0.00000 0.00000 0.00000 0.33330
FVAR 8.06790
Br1    5   0.84802   0.99732  -0.01180  11.00000   0.08444   0.12091 =
       0.08947  -0.00526   0.04187   0.00843
O1     4   0.63343   0.77746   0.02369  11.00000   0.08555   0.06847 =
       0.06222  -0.02129   0.01928  -0.01080
N1     3   0.62518   1.02379   0.14622  11.00000   0.05410   0.04832 =
       0.04843  -0.00665   0.00647   0.00239
N2     3   0.67299   1.22087   0.20998  11.00000   0.06547   0.05246 =
       0.05942  -0.01276   0.00746   0.00034
N3     3   0.61989   1.21853   0.27134  11.00000   0.08052   0.06400 =
       0.05625  -0.01463   0.01357   0.00527
C1     1   0.53476   1.02268   0.25097  11.00000   0.06375   0.05730 =
       0.05223  -0.00134   0.01100   0.01318
C2     1   0.45533   0.94583   0.29646  11.00000   0.08730   0.08157 =
       0.06839   0.00640   0.02809   0.02131
AFIX 43
H2     2   0.45281   1.02945   0.35035  11.00000  -1.20000
AFIX 0
C3     1   0.38095   0.74186   0.25862  11.00000   0.06935   0.08734 =
       0.08825   0.02042   0.02820   0.00744
AFIX 43
H3     2   0.32691   0.68622   0.28754  11.00000  -1.20000
AFIX 0
C4     1   0.38433   0.61542   0.17761  11.00000   0.06063   0.07322 =
       0.08638   0.01390   0.01150  -0.00275
AFIX 43
H4     2   0.33204   0.47869   0.15402  11.00000  -1.20000
AFIX 0
C5     1   0.46237   0.68644   0.13167  11.00000   0.05920   0.05857 =
       0.06002   0.00107   0.00446  -0.00118
AFIX 43
H5     2   0.46473   0.60124   0.07797  11.00000  -1.20000
AFIX 0
C6     1   0.53792   0.89449   0.17058  11.00000   0.05352   0.04800 =
       0.04858   0.00321   0.00663   0.00854
C7     1   0.67212   0.96285   0.07435  11.00000   0.05636   0.04946 =
       0.04771  -0.00258   0.00801   0.00422
C8     1   0.76825   1.14621   0.06834  11.00000   0.06400   0.06188 =
       0.05865  -0.00157   0.01502   0.00064
AFIX 23
H8A    2   0.81716   1.16327   0.12682  11.00000  -1.20000
H8B    2   0.74187   1.33430   0.04895  11.00000  -1.20000
HKLF 4
;
data_global
_journal_date_recd_electronic     2012-10-09
_journal_date_accepted     2012-10-14
_journal_name_full     'Acta Crystallographica, Section E'
_journal_year     2012
_journal_volume     68
_journal_issue     11
_journal_page_first     o3179
_journal_page_last     o3179
_journal_paper_category     QO
_journal_paper_doi     10.1107/S1600536812042900
_journal_coeditor_code     PV2595
loop_
    _publ_contact_author_name
    _publ_contact_author_address
    _publ_contact_author_email
    'Arshad, Muhammad Nadeem'
;
Center of Excellence for Advanced Materials Research (CEAMR)
Faculty of Science,
King Abdulaziz University P. O. Box 80203 , Jeddah 21589,
Saudi Arabia.
;
 mnachemist@hotmail.com
    'Shafiq, Muhammad'
;
Department of Chemistry
Government College University
Faisalabad 38040
Pakistan.
;
 hafizshafique@hotmail.com
_publ_contact_author_fax     ?
_publ_contact_author_phone     '+92-3024487893'
_publ_section_title
;
1-(Benzotriazol-1-yl)-2-bromoethanone
;
loop_
    _publ_author_name
    _publ_author_footnote
    _publ_author_address
    'Asiri, Abdullah M.' .
;
Chemistry Department
Faculty of Science, King Abdulaziz University
PO Box 80203, Jeddah 21589
Saudi Arabia
Center of Excellence for Advanced Materials Research (CEAMR)
Faculty of Science, King Abdulaziz University
PO Box 80203, Jeddah 21589
Saudi Arabia
;
    'Abo-Dya, Nader E.' .
;
Department of Pharmaceutical Organic Chemistry
Faculty of Pharmacy
Zagazig University
Zagazig, 44519
Egypt
;
    'Arshad, Muhammad Nadeem' .
;
Center of Excellence for Advanced Materials Research (CEAMR)
Faculty of Science, King Abdulaziz University
PO Box 80203, Jeddah 21589
Saudi Arabia
;
    'Shafiq, Muhammad' .
;
Department of Chemistry
Government College University
Faisalabad 38040
Pakistan
;
