# Supplementary material for: 1-(Benzotriazol-1-yl)-2-bromoethanone
Source: Acta Crystallogr Sect E Struct Rep Online. 2012 Oct 20;68(Pt 11):o3179. doi: 10.1107/S1600536812042900 (PMC3515272; doi:10.1107/S1600536812042900)
Supplement: Supplementary file 2 [file e-68-o3179-Isup2.hkl]

# 
# h,k,l, Fc-squared, Fo-squared, sigma(Fo-squared) and status flag 
# 
data_I
_shelx_title ' exp_16 in P2(1)/n' 
_shelx_refln_list_code          4 
_shelx_F_calc_maximum      128.27 
_exptl_crystal_F_000       472.00 
_reflns_d_resolution_high  0.7939 
 
loop_ 
 _symmetry_equiv_pos_as_xyz 
 'x, y, z' 
 '-x+1/2, y+1/2, -z+1/2' 
 '-x, -y, -z' 
 'x-1/2, -y-1/2, z-1/2' 
 
_cell_length_a    12.4815 
_cell_length_b     4.7207 
_cell_length_c    15.4780 
_cell_angle_alpha  90.000 
_cell_angle_beta  103.468 
_cell_angle_gamma  90.000 
 
_shelx_F_squared_multiplier     1.000 
 
loop_ 
 _refln_index_h 
 _refln_index_k 
 _refln_index_l 
 _refln_F_squared_calc 
 _refln_F_squared_meas 
 _refln_F_squared_sigma 
 _refln_observed_status 
   2   0   0      227.39      228.62      5.09 o 
   4   0   0    15230.50    14190.20    213.03 o 
   6   0   0     5379.91     4505.23     75.10 o 
   8   0   0      593.87      501.29     17.41 o 
  10   0   0     1284.29     1212.62     20.81 o 
  12   0   0       32.45       27.85      2.25 o 
  14   0   0       11.35       10.56      2.11 o 
   1   1   0       21.34       29.18      2.06 o 
   2   1   0     2123.62     2129.95     34.45 o 
   3   1   0     8682.55     8736.31    132.47 o 
   4   1   0       65.31       66.39      3.77 o 
   5   1   0        0.49        4.09      1.92 o 
   6   1   0       42.19       47.33      4.25 o 
   7   1   0     1263.09     1151.81     21.69 o 
   8   1   0       10.67        8.11      1.35 o 
   9   1   0      119.33      111.57      5.32 o 
  10   1   0        0.47        0.03      0.66 o 
  11   1   0       23.87       20.91      2.75 o 
  12   1   0       26.95       28.44      1.87 o 
  13   1   0      169.38      180.24      4.82 o 
  14   1   0        5.27        5.72      0.89 o 
  15   1   0        0.06       -0.19      0.39 o 
   0   2   0     2894.09     3274.34     56.64 o 
   1   2   0        0.10        0.11      0.28 o 
   2   2   0       10.04        7.18      0.95 o 
   3   2   0      257.31      287.10      8.71 o 
   4   2   0      460.84      444.37     11.95 o 
   5   2   0        5.58        2.82      1.00 o 
   6   2   0     1095.42     1132.57     44.48 o 
   7   2   0       68.21       74.90      3.35 o 
   8   2   0        1.69        2.03      0.86 o 
   9   2   0        7.86        6.36      1.18 o 
  10   2   0      295.92      299.01      7.68 o 
  11   2   0        7.40        7.89      1.47 o 
  12   2   0       10.78       11.27      1.23 o 
  13   2   0        3.00        2.91      0.54 o 
  14   2   0        4.59        4.06      0.67 o 
   1   3   0       29.56       32.52      6.18 o 
   2   3   0       12.47       17.80      2.43 o 
   3   3   0     1039.59     1090.75     24.52 o 
   4   3   0       19.80       22.93      2.81 o 
   5   3   0       10.63        9.63      1.40 o 
   6   3   0       20.01       15.35      1.84 o 
   7   3   0      271.70      298.71      8.35 o 
   8   3   0        1.86        4.57      1.10 o 
   9   3   0       65.05       71.48      3.45 o 
  10   3   0        0.52        0.00      0.84 o 
  11   3   0        0.66        0.79      0.53 o 
  12   3   0        2.35        1.71      0.52 o 
  13   3   0       25.49       21.78      1.69 o 
   0   4   0      669.69      681.67     14.04 o 
   1   4   0       16.87       13.86      1.14 o 
   2   4   0       27.87       28.85      2.04 o 
   3   4   0       46.46       43.26      2.65 o 
   4   4   0      381.65      405.83     10.13 o 
   5   4   0       23.66       20.19      2.10 o 
   6   4   0      190.24      211.06     10.34 o 
   7   4   0        1.81        2.29      1.53 o 
   8   4   0        8.37        6.43      1.55 o 
   9   4   0       16.41       13.60      2.11 o 
  10   4   0       12.84       14.52      2.12 o 
  11   4   0        5.76        3.89      0.84 o 
   1   5   0        0.13        0.85      0.90 o 
   2   5   0        7.45        5.21      2.67 o 
   3   5   0       11.37       13.41      3.08 o 
   4   5   0        1.17        1.09      0.84 o 
   5   5   0        4.89        3.91      1.20 o 
   6   5   0        0.99        0.87      0.81 o 
   7   5   0        0.64       -0.10      0.66 o 
   8   5   0        0.04        1.15      0.74 o 
 -15   0   1        0.01       -0.44      0.50 o 
 -13   0   1      185.83      216.24     11.23 o 
 -11   0   1       66.79       51.56      4.24 o 
  -9   0   1      489.49      485.02     18.09 o 
  -7   0   1      588.87      420.43     13.58 o 
  -5   0   1      606.43      466.64     23.49 o 
  -3   0   1     3942.90     2913.37     46.67 o 
  -1   0   1      751.50      823.80     14.11 o 
   1   0   1     2169.18     2104.95     97.42 o 
   3   0   1     6307.58     5482.73     83.67 o 
   5   0   1       11.27       17.96      2.11 o 
   7   0   1     1173.56     1133.20     26.91 o 
   9   0   1      170.44      134.43      6.57 o 
  11   0   1       38.96       39.75      2.79 o 
  13   0   1      223.66      239.93     11.00 o 
  15   0   1        1.05        1.36      0.71 o 
 -15   1   1        1.50        1.69      0.72 o 
 -14   1   1        7.84        7.79      1.04 o 
 -13   1   1        3.92        4.22      0.79 o 
 -12   1   1       95.40       89.07      4.74 o 
 -11   1   1       24.38       24.65      2.50 o 
 -10   1   1      370.78      354.86     28.26 o 
  -9   1   1        5.37        6.56      1.17 o 
  -8   1   1      506.20      504.48     10.99 o 
  -7   1   1       15.90       24.41      2.07 o 
  -6   1   1     2311.88     2310.01     29.70 o 
  -5   1   1      359.37      384.91     10.39 o 
  -4   1   1     5581.16     4125.12     66.28 o 
  -3   1   1       18.68       22.54      1.81 o 
  -2   1   1        1.62        8.41      1.02 o 
  -1   1   1      638.36      604.21     12.32 o 
   1   1   1      533.65      549.92      7.71 o 
   3   1   1     1566.23     1532.12     15.01 o 
   4   1   1     4768.68     4590.78     58.46 o 
   5   1   1      532.26      509.64      7.64 o 
   6   1   1     3548.08     3006.98     37.99 o 
   7   1   1        7.24        8.11      0.97 o 
   8   1   1        2.48        2.20      1.48 o 
   9   1   1       15.44       14.22      1.24 o 
  10   1   1      787.81      739.71     23.88 o 
  11   1   1       35.83       31.67      2.07 o 
  12   1   1        7.15        9.82      1.16 o 
  13   1   1        9.26       10.39      1.01 o 
  14   1   1       18.82       22.65      1.67 o 
 -14   2   1        0.48       -0.41      0.48 o 
 -13   2   1       60.92       62.46      2.37 o 
 -12   2   1        2.71        2.40      0.78 o 
 -11   2   1      169.74      168.86      4.95 o 
 -10   2   1       80.02       63.46      3.39 o 
  -9   2   1      408.80      397.36     13.64 o 
  -8   2   1       51.90       61.17      2.80 o 
  -7   2   1     1220.77     1321.39     21.15 o 
  -6   2   1       11.62       26.78      7.06 o 
  -5   2   1       77.02       76.89      4.78 o 
  -4   2   1       46.19       52.36      3.74 o 
  -3   2   1     3652.92     3843.38     63.49 o 
  -2   2   1       65.57       68.33      4.03 o 
  -1   2   1     2767.02     2925.24     51.09 o 
   0   2   1      434.11      475.85     13.69 o 
   1   2   1     1233.41     1331.38     17.65 o 
   2   2   1      659.77      680.75     10.89 o 
   3   2   1     1571.51     1423.84     60.57 o 
   4   2   1      320.11      324.46     31.81 o 
   5   2   1      122.68      118.60      5.92 o 
   6   2   1       35.26       35.60      3.09 o 
   7   2   1      785.34      779.24     45.69 o 
   8   2   1       33.81       28.56      1.82 o 
   9   2   1       84.40       86.45      4.05 o 
  10   2   1       14.12       11.62      1.52 o 
  11   2   1        7.09        7.41      1.43 o 
  12   2   1        0.34        0.43      0.63 o 
  13   2   1       19.09       19.42      1.32 o 
  14   2   1        0.22        0.48      0.36 o 
 -13   3   1        9.75        8.67      1.08 o 
 -12   3   1        0.10        0.26      0.27 o 
 -11   3   1       10.68       10.16      1.24 o 
 -10   3   1       80.55       69.55      3.92 o 
  -9   3   1        0.01       -0.29      0.71 o 
  -8   3   1        0.95       -0.14      0.68 o 
  -7   3   1      159.51      171.22     10.51 o 
  -6   3   1      397.64      374.95     17.28 o 
  -5   3   1        0.83        1.28      0.69 o 
  -4   3   1      995.23     1085.91     25.05 o 
  -3   3   1        0.04        0.27      0.75 o 
  -2   3   1       73.60       77.00      5.33 o 
  -1   3   1      171.19      187.40      6.37 o 
   0   3   1     1298.92     1475.33     78.27 o 
   1   3   1       37.66       35.01      2.60 o 
   2   3   1       21.19       21.54      2.61 o 
   3   3   1       63.27       64.91      4.50 o 
   4   3   1      434.50      386.90     15.86 o 
   5   3   1       64.57       66.09      3.55 o 
   6   3   1      438.89      417.70      7.77 o 
   7   3   1      105.83      108.71      4.33 o 
   8   3   1        5.46        5.73      1.10 o 
   9   3   1       34.28       42.11      3.18 o 
  10   3   1       53.47       57.68      3.53 o 
  11   3   1        1.66        0.70      0.50 o 
  12   3   1        7.20        4.98      0.81 o 
 -11   4   1        3.93        3.87      0.88 o 
 -10   4   1        0.94       -0.70      0.83 o 
  -9   4   1       13.50       11.94      2.27 o 
  -8   4   1        8.96       10.55      2.01 o 
  -7   4   1       42.96       43.00      3.46 o 
  -6   4   1        0.95        1.27      0.70 o 
  -5   4   1       33.41       30.30      2.26 o 
  -4   4   1        1.52        1.07      0.69 o 
  -3   4   1       67.47       66.18      3.79 o 
  -2   4   1       12.73       10.96      1.21 o 
  -1   4   1        0.25       -0.17      0.38 o 
   0   4   1       94.05       97.79      3.45 o 
   1   4   1      130.46      125.21      6.93 o 
   2   4   1        4.80        1.52      0.54 o 
   3   4   1        0.73        0.12      0.57 o 
   4   4   1        0.02        0.63      0.73 o 
   5   4   1       33.96       36.20      2.71 o 
   6   4   1       12.34        8.43      1.32 o 
   7   4   1       17.55       16.88      3.36 o 
   8   4   1        3.68        2.26      1.61 o 
   9   4   1        9.62        6.62      1.35 o 
  10   4   1       15.72       15.55      1.38 o 
  11   4   1        0.02        0.67      0.45 o 
  -8   5   1        7.98        9.34      1.44 o 
  -7   5   1        4.30        7.71      1.70 o 
  -6   5   1        5.07        6.33      1.86 o 
  -5   5   1        0.00        0.81      1.28 o 
  -4   5   1       74.39       81.71      7.08 o 
  -3   5   1        4.59        4.53      1.86 o 
  -2   5   1        0.77       -0.34      0.93 o 
  -1   5   1       41.28       44.95      3.01 o 
   0   5   1       39.75       55.31      4.89 o 
   1   5   1        1.34        2.98      1.35 o 
   2   5   1       69.48       76.47      4.03 o 
   3   5   1        0.05        1.60      0.73 o 
   4   5   1       26.43       23.87      5.78 o 
   5   5   1        0.04        1.07      0.80 o 
   6   5   1       14.75       15.60      2.76 o 
   7   5   1        0.28        1.48      0.98 o 
   8   5   1        0.19        0.60      0.51 o 
 -14   0   2      113.88      113.62      6.92 o 
 -12   0   2      194.57      222.80     12.95 o 
 -10   0   2     1224.54     1196.03     22.97 o 
  -8   0   2      949.60      877.39     23.23 o 
  -6   0   2     2172.81     1936.47     24.62 o 
  -4   0   2     5934.65     5423.61     85.35 o 
  -2   0   2     2340.61     2730.64     43.51 o 
   0   0   2     1531.51     1351.89     20.60 o 
   4   0   2      930.91      911.82     13.54 o 
   6   0   2     2850.36     2877.11     55.78 o 
   8   0   2       66.53       84.52      7.40 o 
  10   0   2      262.22      249.23      8.58 o 
  12   0   2      141.91      136.94     11.75 o 
  14   0   2       68.62       72.12      9.11 o 
 -15   1   2        1.15        0.85      0.36 o 
 -14   1   2        0.22       -0.14      0.51 o 
 -13   1   2       71.17       69.74      3.71 o 
 -12   1   2       24.14       22.78      1.82 o 
 -11   1   2      486.72      439.05     10.71 o 
 -10   1   2      106.79      104.47      3.93 o 
  -9   1   2      916.96      880.97     58.75 o 
  -8   1   2        7.07       10.77      1.39 o 
  -7   1   2     1613.67     1559.07     21.78 o 
  -6   1   2      785.21      860.52     13.15 o 
  -5   1   2        3.18        7.63      1.12 o 
  -4   1   2       35.96       29.93      1.82 o 
  -3   1   2     7348.92     6994.30    196.60 o 
  -2   1   2     2161.17     2317.75     41.47 o 
  -1   1   2     2942.83     3044.95     35.93 o 
   0   1   2      340.95      381.21     12.56 o 
   1   1   2    16453.24    15362.93    229.65 o 
   2   1   2    12565.93    13015.88    139.54 o 
   3   1   2      809.21      700.98      6.45 o 
   4   1   2      288.42      286.30      7.17 o 
   5   1   2      383.13      404.81      5.96 o 
   6   1   2      418.52      416.18      6.56 o 
   7   1   2     1199.15     1182.08     29.71 o 
   8   1   2        5.70       12.22      3.04 o 
   9   1   2      150.20      143.21      4.83 o 
  10   1   2       21.63       19.17      1.99 o 
  11   1   2       45.81       45.01      2.47 o 
  12   1   2       17.55       18.17      1.46 o 
  13   1   2       22.85       27.41      1.54 o 
  14   1   2       11.14        9.73      1.02 o 
 -14   2   2        4.26        5.10      0.91 o 
 -13   2   2        1.11        1.06      0.44 o 
 -12   2   2       51.86       42.54      2.17 o 
 -11   2   2        8.56        8.66      1.15 o 
 -10   2   2       80.04       56.70      3.75 o 
  -9   2   2        1.09        0.60      0.43 o 
  -8   2   2      155.39      181.73      5.43 o 
  -7   2   2      133.84      133.21      5.41 o 
  -6   2   2     1559.68     1261.27     28.23 o 
  -5   2   2      336.95      374.72     11.85 o 
  -4   2   2     3028.15     3191.33     54.91 o 
  -3   2   2       70.75       74.90      4.48 o 
  -2   2   2      223.40      204.68      7.65 o 
  -1   2   2      187.31      186.50      7.56 o 
   0   2   2     4277.03     4529.73    129.06 o 
   1   2   2        0.02        0.09      0.34 o 
   2   2   2     3662.03     4043.66     46.91 o 
   3   2   2       25.99       29.03      2.14 o 
   4   2   2     2850.19     2891.09     67.22 o 
   5   2   2        1.30        1.57      0.88 o 
   6   2   2      996.14      912.71     18.04 o 
   7   2   2        6.63        6.07      1.19 o 
   8   2   2       16.76       15.64      1.55 o 
   9   2   2        9.90       10.12      1.46 o 
  10   2   2      136.77      159.96      6.40 o 
  11   2   2        4.94        2.01      0.91 o 
  12   2   2       46.40       47.32      2.13 o 
  13   2   2        5.49        6.34      0.86 o 
 -13   3   2        6.84        5.86      0.89 o 
 -12   3   2        4.39        4.65      0.92 o 
 -11   3   2       49.36       50.76      3.72 o 
 -10   3   2        0.59        1.23      1.52 o 
  -9   3   2       16.22       14.53      2.21 o 
  -8   3   2        0.19        0.16      0.81 o 
  -7   3   2      590.55      617.26     12.15 o 
  -6   3   2       13.89       11.66      2.39 o 
  -5   3   2       12.67       13.64      1.49 o 
  -4   3   2       56.25       55.02      4.60 o 
  -3   3   2      536.89      536.72     16.17 o 
  -2   3   2      248.92      264.52     10.83 o 
  -1   3   2      831.82      859.53     27.57 o 
   0   3   2        9.22        9.02      1.83 o 
   1   3   2      459.87      519.23     18.39 o 
   2   3   2      216.39      219.40      6.70 o 
   3   3   2      297.73      300.30     12.86 o 
   4   3   2       43.03       41.16      4.89 o 
   5   3   2       90.10       90.48      3.02 o 
   6   3   2      103.33       89.65      3.47 o 
   7   3   2      158.03      166.31      5.21 o 
   8   3   2       32.14       37.53      3.26 o 
   9   3   2       53.43       59.88      3.92 o 
  10   3   2        0.01        0.13      0.53 o 
  11   3   2       21.70       20.33      2.01 o 
  12   3   2        0.02        0.18      0.40 o 
 -11   4   2        4.99        4.34      0.62 o 
 -10   4   2       13.67       15.18      2.15 o 
  -9   4   2       20.52       18.34      2.18 o 
  -8   4   2        0.09        0.05      0.93 o 
  -7   4   2       24.49       20.98      2.07 o 
  -6   4   2        9.20        8.92      1.46 o 
  -5   4   2        0.20       -0.12      0.83 o 
  -4   4   2      267.04      292.97     11.65 o 
  -3   4   2       20.20       21.94      2.21 o 
  -2   4   2       39.24       40.80      3.52 o 
  -1   4   2        6.30        8.56      1.22 o 
   0   4   2       60.09       65.70      3.27 o 
   1   4   2        0.53        0.02      0.83 o 
   2   4   2      178.24      184.19      7.72 o 
   3   4   2        0.10       -0.22      0.58 o 
   4   4   2       10.84       11.90      1.53 o 
   5   4   2       70.45       69.60      3.64 o 
   6   4   2      123.00      124.93      7.45 o 
   7   4   2        7.58        5.90      1.95 o 
   8   4   2        0.05        0.64      0.62 o 
   9   4   2       15.67       15.66      2.75 o 
  10   4   2       15.08       15.73      2.38 o 
  -8   5   2       10.89       10.43      1.43 o 
  -7   5   2        8.76       10.98      1.85 o 
  -6   5   2        0.25        1.60      1.47 o 
  -5   5   2        2.78        1.47      1.10 o 
  -4   5   2        0.31        1.36      1.47 o 
  -3   5   2       23.87       14.36      3.01 o 
  -2   5   2       70.98       73.73      6.09 o 
  -1   5   2        7.38        7.12      1.57 o 
   0   5   2        0.91       -0.18      0.76 o 
   1   5   2       22.04       25.63      3.37 o 
   2   5   2        4.04        4.13      1.43 o 
   3   5   2       22.33       23.03      1.94 o 
   4   5   2        1.67        1.87      0.63 o 
   5   5   2        1.48        0.19      1.53 o 
   6   5   2        0.64        0.87      1.42 o 
   7   5   2        9.67       10.06      1.25 o 
 -15   0   3        1.33        0.52      0.67 o 
 -13   0   3       91.02      103.62      5.94 o 
 -11   0   3      248.37      230.09     22.74 o 
  -9   0   3      391.17      370.34     14.55 o 
  -7   0   3     6135.08     5863.78     96.20 o 
  -5   0   3       39.99       71.90      4.07 o 
  -3   0   3     5944.62     6916.78    106.33 o 
  -1   0   3     6084.14     5694.41     85.86 o 
   3   0   3    10018.59    10998.52    624.58 o 
   5   0   3      107.69      105.06      6.48 o 
   7   0   3      318.15      301.09     13.67 o 
   9   0   3      370.28      392.82      9.77 o 
  11   0   3       64.16       59.92      4.09 o 
  13   0   3        1.69        2.26      0.86 o 
 -15   1   3        1.82        1.51      0.80 o 
 -14   1   3       34.13       35.38      2.18 o 
 -13   1   3        0.01        0.48      0.61 o 
 -12   1   3       31.90       27.19      2.99 o 
 -11   1   3        0.91        3.12      0.88 o 
 -10   1   3     1059.57     1013.33     19.78 o 
  -9   1   3       24.14       23.18      1.69 o 
  -8   1   3      444.39      394.73      8.80 o 
  -7   1   3        6.52        3.65      0.69 o 
  -6   1   3     1422.41     1227.88     39.59 o 
  -5   1   3     1240.33     1121.59    149.69 o 
  -4   1   3     6198.27     6296.99    190.15 o 
  -3   1   3      958.61     1002.04     13.07 o 
  -2   1   3        2.10        3.75      1.19 o 
  -1   1   3        5.68        7.63      0.79 o 
   0   1   3    11030.97    10668.60    161.97 o 
   1   1   3     2243.25     2319.12     21.84 o 
   2   1   3     2565.42     2615.62     27.44 o 
   3   1   3       37.08       37.70      1.04 o 
   4   1   3     1010.42      939.16      9.89 o 
   5   1   3       86.83       81.49      3.85 o 
   6   1   3     1842.62     1775.06     26.89 o 
   7   1   3       19.86       15.50      2.84 o 
   8   1   3       24.92       27.32      2.17 o 
   9   1   3        1.07        0.49      0.66 o 
  10   1   3       87.80       90.72      3.56 o 
  11   1   3        2.16        1.24      0.62 o 
  12   1   3       35.01       34.07      1.95 o 
  13   1   3        0.79        0.93      0.46 o 
  14   1   3        5.34        6.18      0.76 o 
 -14   2   3        0.74        0.25      0.63 o 
 -13   2   3       25.33       29.34      1.86 o 
 -12   2   3       11.31       10.83      1.28 o 
 -11   2   3      127.06      140.01      5.84 o 
 -10   2   3       11.76       16.94      1.76 o 
  -9   2   3        0.92        1.81      0.66 o 
  -8   2   3       35.63       27.39      2.08 o 
  -7   2   3     1547.16     1471.72     31.03 o 
  -6   2   3      288.80      243.61     10.33 o 
  -5   2   3      299.52      311.38     10.87 o 
  -4   2   3        2.98        2.69      1.10 o 
  -3   2   3     5264.00     5672.15     92.15 o 
  -2   2   3       58.65       52.16      3.77 o 
  -1   2   3     2027.73     2051.06     38.58 o 
   0   2   3        0.00       -0.51      0.51 o 
   1   2   3     1753.60     1798.05     23.73 o 
   2   2   3      120.21      132.00      3.74 o 
   3   2   3     4158.70     4375.95     98.66 o 
   4   2   3      786.86      894.78     19.04 o 
   5   2   3      251.74      257.99      8.26 o 
   6   2   3        4.52        4.49      1.65 o 
   7   2   3     1087.81     1055.20     13.46 o 
   8   2   3       29.60       29.40      2.45 o 
   9   2   3       51.60       55.50      3.77 o 
  10   2   3        0.48        1.05      0.71 o 
  11   2   3       51.28       53.03      2.58 o 
  12   2   3        1.47        1.12      0.51 o 
  13   2   3       18.99       20.71      1.63 o 
 -13   3   3        0.07        0.67      0.73 o 
 -12   3   3       15.64       10.89      1.34 o 
 -11   3   3        0.15        0.70      0.68 o 
 -10   3   3      148.69      136.59      6.87 o 
  -9   3   3       11.95       10.00      2.30 o 
  -8   3   3       17.58       14.68      1.96 o 
  -7   3   3       24.12       26.81      2.07 o 
  -6   3   3      239.56      210.35     28.04 o 
  -5   3   3      106.71      114.83      4.47 o 
  -4   3   3      701.37      750.30     20.19 o 
  -3   3   3       47.24       52.09      4.67 o 
  -2   3   3       41.70       52.30      4.75 o 
  -1   3   3       10.40        9.48      1.43 o 
   0   3   3      383.68      384.48     14.29 o 
   1   3   3       79.90       97.71      4.61 o 
   2   3   3      671.38      735.05     14.93 o 
   3   3   3        1.08       -0.71      0.81 o 
   4   3   3       54.70       64.42      4.07 o 
   5   3   3        9.63        6.32      0.85 o 
   6   3   3      521.50      525.14      9.53 o 
   7   3   3      106.30      106.60      4.39 o 
   8   3   3       15.18       16.88      2.36 o 
   9   3   3        7.70        7.36      1.78 o 
  10   3   3       20.75       23.86      2.02 o 
  11   3   3        2.42        4.50      1.02 o 
  12   3   3       27.53       27.28      1.52 o 
 -11   4   3        0.49        0.27      0.64 o 
 -10   4   3       10.77       12.62      2.02 o 
  -9   4   3        7.12        4.66      1.43 o 
  -8   4   3        0.86        1.32      0.82 o 
  -7   4   3       66.66       65.44      3.79 o 
  -6   4   3        7.67        7.92      1.61 o 
  -5   4   3        8.28        6.33      2.11 o 
  -4   4   3       12.78       11.07      2.05 o 
  -3   4   3      251.95      236.55     22.08 o 
  -2   4   3        3.53        5.65      1.60 o 
  -1   4   3       44.40       48.90      4.40 o 
   0   4   3        0.19       -0.89      2.08 o 
   1   4   3        2.00        1.30      2.07 o 
   2   4   3        2.94        1.55      1.60 o 
   3   4   3      125.54      118.78      7.01 o 
   4   4   3       38.65       32.64      2.41 o 
   5   4   3        2.76        3.05      0.74 o 
   6   4   3        1.89        4.60      1.30 o 
   7   4   3       13.06       12.82      2.73 o 
   8   4   3        7.03        7.15      1.31 o 
   9   4   3       15.57       11.50      2.02 o 
  10   4   3        0.05        0.45      0.34 o 
  -8   5   3        0.02       -0.38      0.53 o 
  -7   5   3        0.81        0.07      0.57 o 
  -6   5   3        6.97        7.57      1.74 o 
  -5   5   3       13.79       15.98      2.88 o 
  -4   5   3        0.59       -0.56      1.26 o 
  -3   5   3        2.41        2.62      1.24 o 
  -2   5   3        3.79        3.38      1.04 o 
  -1   5   3        2.81        4.37      1.09 o 
   0   5   3       35.34       31.74      2.46 o 
   1   5   3       17.16       15.02      2.51 o 
   2   5   3        4.79        5.61      1.61 o 
   3   5   3        8.81        8.43      1.54 o 
   4   5   3        0.45        0.73      0.72 o 
   5   5   3        2.92        1.38      0.88 o 
   6   5   3        5.20        4.23      0.97 o 
   7   5   3        2.07        1.07      0.44 o 
 -14   0   4       68.62       70.49      5.84 o 
 -12   0   4       24.78       20.51      2.34 o 
 -10   0   4     1193.60     1187.44     21.88 o 
  -8   0   4      783.11      644.70     18.02 o 
  -6   0   4      323.77      241.81      8.59 o 
  -2   0   4        4.76       17.42      1.50 o 
   2   0   4     3690.40     3901.21     45.38 o 
   4   0   4     2267.68     2506.25     56.62 o 
   6   0   4     4578.83     4965.90     89.70 o 
   8   0   4       32.74       33.48      2.51 o 
  10   0   4      105.56       94.48      5.34 o 
  12   0   4       14.56       16.17      2.21 o 
  14   0   4        6.00        7.47      0.93 o 
 -15   1   4        0.84        1.87      0.87 o 
 -14   1   4        1.62        1.37      0.72 o 
 -13   1   4       98.41      106.35      4.57 o 
 -12   1   4       27.83       23.66      2.40 o 
 -11   1   4       89.00       88.20      3.93 o 
 -10   1   4       19.59       18.08      1.40 o 
  -9   1   4       39.25       31.64      2.68 o 
  -8   1   4      114.28      121.75      4.03 o 
  -7   1   4     3445.23     3119.32    102.11 o 
  -6   1   4      242.80      197.32     43.54 o 
  -5   1   4      280.54      193.16     20.97 o 
  -4   1   4      754.37      775.75     19.88 o 
  -3   1   4     3541.16     3549.00     45.88 o 
  -2   1   4      124.03      111.45      3.59 o 
  -1   1   4     3620.55     3508.76     43.91 o 
   0   1   4        1.03        0.36      0.34 o 
   1   1   4      184.82      176.96      3.68 o 
   2   1   4      379.51      390.41      8.49 o 
   3   1   4    11465.35    11195.81    219.18 o 
   4   1   4       31.49       36.47      2.24 o 
   5   1   4       11.60        7.44      1.21 o 
   6   1   4      238.56      254.43      8.23 o 
   7   1   4      683.93      680.67     24.04 o 
   8   1   4       11.35        7.97      0.93 o 
   9   1   4      318.04      350.82      6.79 o 
  10   1   4        2.94        2.38      0.72 o 
  11   1   4       29.10       30.69      1.96 o 
  12   1   4        2.15        2.47      0.63 o 
  13   1   4       50.68       53.25      2.26 o 
 -14   2   4       60.53       55.46      4.24 o 
 -13   2   4        0.97        0.13      0.61 o 
 -12   2   4       24.58       19.32      1.72 o 
 -11   2   4        5.58        6.66      1.71 o 
 -10   2   4      995.82     1060.16     33.26 o 
  -9   2   4       32.78       30.60      2.04 o 
  -8   2   4        3.26        2.63      1.10 o 
  -7   2   4       23.70       32.24      3.64 o 
  -6   2   4     1017.19      810.01     21.90 o 
  -5   2   4      143.88      134.66      7.07 o 
  -4   2   4      801.73      836.57     19.95 o 
  -3   2   4       28.82       38.66      3.47 o 
  -2   2   4      111.71      110.96      5.83 o 
  -1   2   4       27.81       30.87      3.06 o 
   0   2   4      559.01      525.33      7.92 o 
   1   2   4       37.05       41.04      2.38 o 
   2   2   4       73.78       54.43      2.95 o 
   3   2   4      548.38      591.98     11.91 o 
   4   2   4      841.06      963.35     17.34 o 
   5   2   4      108.55      115.26      5.47 o 
   6   2   4      298.62      300.65     14.61 o 
   7   2   4       51.40       52.85      2.58 o 
   8   2   4      120.28      126.57      4.55 o 
   9   2   4        0.19        0.37      0.94 o 
  10   2   4       12.45       14.09      1.70 o 
  11   2   4        1.32        0.58      0.80 o 
  12   2   4        6.46        7.11      0.86 o 
  13   2   4        0.26        0.06      0.53 o 
 -13   3   4        2.68        1.73      0.48 o 
 -12   3   4        0.24       -0.21      0.48 o 
 -11   3   4       38.51       51.73      4.18 o 
 -10   3   4        8.45        8.32      1.68 o 
  -9   3   4        1.40        0.74      0.84 o 
  -8   3   4       24.83       25.61      2.14 o 
  -7   3   4      246.35      237.10      7.23 o 
  -6   3   4      117.61      120.41      5.00 o 
  -5   3   4       58.83       67.27      3.94 o 
  -4   3   4       11.53       10.96      2.23 o 
  -3   3   4     1375.55     1536.36     34.05 o 
  -2   3   4        1.10        2.05      0.95 o 
  -1   3   4     1138.29     1226.81     29.69 o 
   0   3   4       75.43       82.82      6.63 o 
   1   3   4      244.18      274.57     14.89 o 
   2   3   4       22.91       26.41      2.46 o 
   3   3   4     1090.46     1181.55     20.91 o 
   4   3   4        3.20        5.66      1.07 o 
   5   3   4        3.15        3.42      1.30 o 
   6   3   4       93.16       81.32      4.39 o 
   7   3   4      310.48      307.44     21.62 o 
   8   3   4       33.10       31.18      3.71 o 
   9   3   4       41.02       50.81      6.63 o 
  10   3   4        2.50        2.44      0.73 o 
  11   3   4        4.64        6.08      0.94 o 
  12   3   4        2.92        2.34      0.67 o 
 -11   4   4        0.98        1.25      0.62 o 
 -10   4   4       25.05       25.96      2.70 o 
  -9   4   4        0.02        0.88      0.92 o 
  -8   4   4       36.43       37.64      4.23 o 
  -7   4   4        0.02       -0.06      1.04 o 
  -6   4   4      146.05      142.03      7.02 o 
  -5   4   4        0.23       -0.84      1.02 o 
  -4   4   4      118.14      130.30      6.93 o 
  -3   4   4        1.10        1.15      0.73 o 
  -2   4   4        4.25        7.70      2.34 o 
  -1   4   4        0.37       -0.56      1.77 o 
   0   4   4      416.77      456.65     17.40 o 
   1   4   4        5.70        5.60      1.54 o 
   2   4   4       11.03       12.37      1.73 o 
   3   4   4        1.52        1.51      1.03 o 
   4   4   4       27.40       22.95      2.14 o 
   5   4   4        7.54        6.28      1.36 o 
   6   4   4        9.80       10.86      1.69 o 
   7   4   4        2.90        3.94      1.78 o 
   8   4   4        0.37       -0.33      0.90 o 
   9   4   4        0.01        0.18      0.65 o 
  10   4   4       10.08       10.97      1.43 o 
  -8   5   4        3.32        2.63      0.51 o 
  -7   5   4        4.51        4.29      1.02 o 
  -6   5   4       15.43       17.32      2.38 o 
  -5   5   4       15.05       16.08      2.60 o 
  -4   5   4        0.08       -1.50      1.50 o 
  -3   5   4       53.65       56.94      5.40 o 
  -2   5   4        0.23        0.13      0.89 o 
  -1   5   4        2.07        3.01      0.99 o 
   0   5   4       65.38       65.71      3.59 o 
   1   5   4        4.87        3.00      1.36 o 
   2   5   4       11.65       10.39      2.09 o 
   3   5   4        6.47        8.78      1.59 o 
   4   5   4        2.93        2.97      1.02 o 
   5   5   4        0.10       -0.63      0.63 o 
   6   5   4        0.11       -0.62      0.62 o 
 -15   0   5        1.98        2.20      0.54 o 
 -13   0   5       66.56       60.34      5.18 o 
 -11   0   5      314.16      293.75     27.78 o 
  -9   0   5      542.08      512.43     16.72 o 
  -7   0   5     2332.97     2104.34     39.70 o 
  -5   0   5      967.59      993.97     20.24 o 
  -3   0   5     2300.84     2489.70     41.10 o 
  -1   0   5     2541.67     1998.60     32.40 o 
   1   0   5     3411.06     3007.11     57.52 o 
   3   0   5     2430.32     2539.13     33.08 o 
   5   0   5      453.40      513.49     11.71 o 
   7   0   5      629.01      666.56     23.19 o 
   9   0   5      211.66      190.34      9.73 o 
  11   0   5        4.51        3.92      1.08 o 
  13   0   5       34.32       30.04      2.16 o 
 -15   1   5        1.65        0.55      0.70 o 
 -14   1   5      140.72      145.78      5.29 o 
 -13   1   5       31.13       31.80      2.63 o 
 -12   1   5        9.82        7.59      1.14 o 
 -11   1   5        8.54        8.15      1.26 o 
 -10   1   5     1357.55     1293.52     15.60 o 
  -9   1   5       14.83       15.75      1.46 o 
  -8   1   5      884.89      836.71     22.86 o 
  -7   1   5       43.77       45.46      3.02 o 
  -6   1   5     2319.72     2058.94     75.63 o 
  -5   1   5      158.92      128.11      7.27 o 
  -4   1   5     5252.52     4860.59     56.59 o 
  -3   1   5     1267.14     1496.32     16.50 o 
  -2   1   5        7.31       13.51      1.46 o 
  -1   1   5      569.13      604.45     10.00 o 
   0   1   5     3092.89     3028.33     36.28 o 
   1   1   5        4.44        5.25      0.83 o 
   2   1   5      872.36      913.50     14.05 o 
   3   1   5        0.10        0.34      0.36 o 
   4   1   5      242.35      229.37     10.99 o 
   5   1   5       14.19       15.57      1.86 o 
   6   1   5      672.05      683.48     15.03 o 
   7   1   5        2.86        2.77      0.58 o 
   8   1   5       62.31       70.86      3.32 o 
   9   1   5      110.00      117.82      3.84 o 
  10   1   5       16.13       20.02      1.91 o 
  11   1   5        5.50        4.59      0.88 o 
  12   1   5        4.98        5.27      0.81 o 
  13   1   5        0.83        0.18      0.36 o 
 -14   2   5       16.27       15.10      1.39 o 
 -13   2   5       34.29       33.61      2.56 o 
 -12   2   5        1.37        1.42      1.30 o 
 -11   2   5      102.01      121.34      6.77 o 
 -10   2   5       24.93       29.83      5.11 o 
  -9   2   5      101.72       91.06      3.99 o 
  -8   2   5       20.48       23.56      1.95 o 
  -7   2   5      950.87      974.81     25.16 o 
  -6   2   5      129.34       97.16      6.81 o 
  -5   2   5      171.38      188.94      8.79 o 
  -4   2   5      815.28      983.95     22.81 o 
  -3   2   5     2329.37     2451.99     44.86 o 
  -2   2   5       40.35       47.22      3.88 o 
  -1   2   5     4448.02     4261.96     71.87 o 
   0   2   5        1.60        3.56      0.71 o 
   1   2   5       74.83       73.01      3.23 o 
   2   2   5       76.32       99.49      3.46 o 
   3   2   5     3491.92     3720.09     46.89 o 
   4   2   5        4.32        4.22      1.81 o 
   5   2   5      595.78      627.00     21.65 o 
   6   2   5       18.18       15.44      1.25 o 
   7   2   5      468.62      464.43      9.93 o 
   8   2   5        0.52        0.74      0.81 o 
   9   2   5      298.75      337.24     10.46 o 
  10   2   5       30.70       32.64      2.40 o 
  11   2   5        0.07       -0.20      0.61 o 
  12   2   5        0.23        0.11      0.46 o 
 -13   3   5        0.16       -0.22      0.29 o 
 -12   3   5        1.52        0.70      0.43 o 
 -11   3   5       31.60       29.36      2.57 o 
 -10   3   5       61.29       57.65      4.02 o 
  -9   3   5        0.36        1.46      0.61 o 
  -8   3   5      305.01      292.74     12.06 o 
  -7   3   5      136.56      119.78     13.63 o 
  -6   3   5      425.02      372.68      9.21 o 
  -5   3   5       10.54       11.05      1.76 o 
  -4   3   5      449.02      470.13     35.39 o 
  -3   3   5        0.84        1.58      1.05 o 
  -2   3   5       40.66       42.00      4.53 o 
  -1   3   5       18.31       18.29      3.00 o 
   0   3   5      281.16      307.55     13.15 o 
   1   3   5       17.03       18.22      3.13 o 
   2   3   5      229.49      221.72      6.30 o 
   3   3   5       49.46       49.76      2.26 o 
   4   3   5      172.66      177.53      5.48 o 
   5   3   5       73.95       70.33      4.53 o 
   6   3   5       42.76       36.93      3.14 o 
   7   3   5       41.59       35.62      4.23 o 
   8   3   5        2.17        2.77      1.07 o 
   9   3   5        1.40        1.08      0.94 o 
  10   3   5        6.69        7.40      0.91 o 
  11   3   5        0.06        0.26      0.47 o 
 -11   4   5       15.72       17.09      1.75 o 
 -10   4   5        0.13        0.02      1.22 o 
  -9   4   5        0.85        0.97      0.97 o 
  -8   4   5        4.38        4.62      1.85 o 
  -7   4   5        0.33        0.75      1.31 o 
  -6   4   5       19.54       17.34      3.45 o 
  -5   4   5       32.00       39.45      5.25 o 
  -4   4   5      102.58      130.67      9.69 o 
  -3   4   5       94.02       96.10      8.48 o 
  -2   4   5       25.67       28.27      4.45 o 
  -1   4   5      166.42      170.58     10.85 o 
   0   4   5        9.03       10.97      2.54 o 
   1   4   5       27.15       23.78      2.46 o 
   2   4   5       50.50       44.11      2.77 o 
   3   4   5       21.14       23.35      1.66 o 
   4   4   5        4.25        4.44      1.28 o 
   5   4   5       11.42       11.62      1.71 o 
   6   4   5       29.34       29.31      2.59 o 
   7   4   5       79.72       72.64      6.04 o 
   8   4   5       11.27       14.91      1.62 o 
   9   4   5        0.10        0.14      0.44 o 
  -8   5   5        6.45        5.90      0.91 o 
  -7   5   5       13.76       11.81      1.62 o 
  -6   5   5       11.33       10.10      1.82 o 
  -5   5   5        0.58       -0.43      0.95 o 
  -4   5   5       21.14       21.33      3.20 o 
  -3   5   5       24.36       20.14      3.39 o 
  -2   5   5        2.51        2.76      0.76 o 
  -1   5   5        9.56       10.73      1.61 o 
   0   5   5       22.89       22.05      2.13 o 
   1   5   5        0.89        0.40      0.43 o 
   2   5   5       31.05       32.07      2.73 o 
   3   5   5        0.00       -0.28      1.19 o 
   4   5   5        6.57        6.82      1.20 o 
   5   5   5        0.36        1.53      0.89 o 
   6   5   5        1.08        1.05      0.60 o 
 -14   0   6      149.33      161.25      7.97 o 
 -12   0   6       11.96       11.73      2.53 o 
 -10   0   6     1532.64     1452.35     34.84 o 
  -8   0   6     2766.74     2392.47     45.39 o 
  -6   0   6     3127.57     3406.20     57.92 o 
  -4   0   6     9172.58     8508.35    130.63 o 
  -2   0   6     2427.73     2632.26     42.77 o 
   0   0   6     4752.60     4460.55    125.61 o 
   2   0   6     2296.66     2286.48     42.22 o 
   4   0   6      765.99      880.06     33.01 o 
   6   0   6      258.94      252.84     13.07 o 
   8   0   6      178.26      187.03      5.55 o 
  10   0   6       21.72       23.92      2.07 o 
  12   0   6        1.54        0.67      0.60 o 
 -15   1   6        0.44        0.38      0.45 o 
 -14   1   6       30.84       34.51      2.64 o 
 -13   1   6       91.13       93.22      4.58 o 
 -12   1   6       17.64       19.35      1.82 o 
 -11   1   6      123.96      134.58      4.98 o 
 -10   1   6       13.79       12.65      1.45 o 
  -9   1   6      205.01      207.00      5.17 o 
  -8   1   6       95.82      100.72      5.06 o 
  -7   1   6     2112.36     2043.59    100.25 o 
  -6   1   6       88.33       75.13      5.94 o 
  -5   1   6      690.32      551.49     10.61 o 
  -4   1   6     1198.53     1140.46     22.58 o 
  -3   1   6     3268.12     3519.07     39.17 o 
  -2   1   6      336.17      354.74     15.49 o 
  -1   1   6     3974.64     3934.09     70.82 o 
   0   1   6       27.42       25.89      1.76 o 
   1   1   6      191.65      210.57      5.63 o 
   2   1   6      312.15      315.26      5.33 o 
   3   1   6     3106.89     3208.91     39.55 o 
   4   1   6      134.45      160.75      9.70 o 
   5   1   6      657.27      775.85     24.47 o 
   6   1   6       90.09      103.20      8.55 o 
   7   1   6      369.14      375.22      6.66 o 
   8   1   6      129.21      127.55      5.92 o 
   9   1   6      262.12      286.33      6.66 o 
  10   1   6       22.50       20.83      1.87 o 
  11   1   6        3.48        3.43      0.72 o 
  12   1   6        0.58        0.62      0.42 o 
  13   1   6       13.90       17.19      2.03 o 
 -14   2   6       65.31       62.79      2.87 o 
 -13   2   6        1.08        0.05      0.56 o 
 -12   2   6       12.07       14.29      1.89 o 
 -11   2   6       13.09       15.65      2.62 o 
 -10   2   6      315.73      356.29     15.26 o 
  -9   2   6        5.31        4.75      1.29 o 
  -8   2   6      543.49      594.01     13.80 o 
  -7   2   6        0.51       -0.53      2.34 o 
  -6   2   6      331.65      261.61     11.83 o 
  -5   2   6       38.69       49.88      4.60 o 
  -4   2   6     2521.76     2892.09     52.66 o 
  -3   2   6       35.96       44.73      3.80 o 
  -2   2   6      154.00      186.76      6.24 o 
  -1   2   6      100.21      112.21      4.69 o 
   0   2   6     2120.13     2121.13     40.61 o 
   1   2   6      240.89      279.79     10.88 o 
   2   2   6      209.71      222.37     10.04 o 
   3   2   6       40.89       42.25      3.29 o 
   4   2   6      707.51      837.29     45.50 o 
   5   2   6       47.89       50.54      2.82 o 
   6   2   6       68.52       71.15      2.75 o 
   7   2   6        0.38       -0.60      0.74 o 
   8   2   6       48.88       46.23      3.04 o 
   9   2   6       28.44       31.48      2.90 o 
  10   2   6        6.14        9.10      1.33 o 
  11   2   6        0.01        0.16      0.53 o 
  12   2   6        0.27       -0.41      0.41 o 
 -13   3   6       20.26       18.02      2.96 o 
 -12   3   6        1.38        1.23      0.51 o 
 -11   3   6       70.66       81.31      6.31 o 
 -10   3   6        1.23       -0.99      1.00 o 
  -9   3   6       41.83       39.17      3.07 o 
  -8   3   6       14.94       10.97      2.61 o 
  -7   3   6      136.72      131.72      8.97 o 
  -6   3   6       73.58       76.73      4.68 o 
  -5   3   6       44.80       52.83      4.15 o 
  -4   3   6      101.67      111.38      4.38 o 
  -3   3   6      365.82      388.97     10.40 o 
  -2   3   6      148.72      164.45      9.12 o 
  -1   3   6      911.87     1024.76     26.75 o 
   0   3   6        2.54        2.17      0.69 o 
   1   3   6        5.32        4.50      1.20 o 
   2   3   6      211.78      215.05      6.85 o 
   3   3   6      201.97      231.69      5.93 o 
   4   3   6       52.79       59.09      2.93 o 
   5   3   6      314.93      298.39      9.78 o 
   6   3   6      165.68      177.30     38.33 o 
   7   3   6       71.89       70.02      5.60 o 
   8   3   6        0.36        0.92      2.06 o 
   9   3   6       35.89       34.30      2.68 o 
  10   3   6        0.00       -0.04      0.54 o 
  11   3   6        0.11        0.09      0.31 o 
 -11   4   6        8.52        9.86      1.27 o 
 -10   4   6       31.71       34.21      2.96 o 
  -9   4   6        0.08       -0.09      1.06 o 
  -8   4   6       40.35       46.83      4.46 o 
  -7   4   6        2.43        5.23      1.90 o 
  -6   4   6       12.83       13.75      2.93 o 
  -5   4   6        7.00        8.95      2.55 o 
  -4   4   6      175.46      190.58     11.52 o 
  -3   4   6       21.17       26.46      4.50 o 
  -2   4   6        1.48       -0.49      1.68 o 
  -1   4   6        0.88       -0.32      1.06 o 
   0   4   6       12.74       13.00      1.71 o 
   1   4   6       59.08       64.07      3.57 o 
   2   4   6      198.70      198.36      9.00 o 
   3   4   6       15.24       14.05      1.78 o 
   4   4   6        0.35        0.18      0.51 o 
   5   4   6       22.04       23.06      2.36 o 
   6   4   6        3.39        1.60      1.11 o 
   7   4   6        5.58        3.94      1.62 o 
   8   4   6        0.18        0.50      0.37 o 
   9   4   6        0.76        0.67      0.50 o 
  -7   5   6        0.27        0.71      0.36 o 
  -6   5   6        0.01        0.37      0.66 o 
  -5   5   6       17.26       15.76      2.22 o 
  -4   5   6       12.24       14.61      2.50 o 
  -3   5   6        9.67        9.00      1.39 o 
  -2   5   6        0.69       -0.73      1.13 o 
  -1   5   6       23.51       20.61      2.13 o 
   0   5   6        3.94        3.91      0.91 o 
   1   5   6        5.70        5.86      1.00 o 
   2   5   6        0.39        0.72      0.58 o 
   3   5   6        2.67        2.32      0.82 o 
   4   5   6        1.07        0.76      1.14 o 
   5   5   6        4.54        4.75      1.39 o 
 -15   0   7        3.79        5.69      1.31 o 
 -13   0   7      328.73      333.77     13.60 o 
 -11   0   7       38.51       33.29      4.07 o 
  -9   0   7      784.41      721.14     14.81 o 
  -7   0   7     2669.39     2258.66     42.28 o 
  -5   0   7       10.22       24.60      2.63 o 
  -3   0   7     3589.61     3595.90     57.95 o 
  -1   0   7      597.22      559.03      9.11 o 
   1   0   7      320.14      344.21     11.49 o 
   3   0   7     2727.50     2885.87     54.13 o 
   5   0   7      920.62     1025.93     19.85 o 
   7   0   7      131.43      138.29      4.35 o 
   9   0   7      289.55      290.96     12.90 o 
  11   0   7       79.46       80.36      4.29 o 
 -15   1   7        1.61        0.77      0.62 o 
 -14   1   7       90.59       92.88      3.41 o 
 -13   1   7       10.53       10.84      1.69 o 
 -12   1   7       53.70       50.86      3.72 o 
 -11   1   7        4.29        2.41      0.79 o 
 -10   1   7      703.71      649.07     34.67 o 
  -9   1   7       12.40       12.76      1.29 o 
  -8   1   7      974.73      954.59     49.61 o 
  -7   1   7        0.39        1.15      0.98 o 
  -6   1   7      108.48      100.29      8.37 o 
  -5   1   7        8.98        7.52      0.99 o 
  -4   1   7     5979.47     4298.42    156.19 o 
  -3   1   7      161.78      196.37      4.64 o 
  -2   1   7     1080.11     1194.94     33.98 o 
  -1   1   7       17.31       23.36      1.80 o 
   0   1   7     3419.30     3572.17     43.49 o 
   1   1   7      426.47      468.99      9.42 o 
   2   1   7      690.97      642.77     14.29 o 
   3   1   7      361.43      376.23      9.44 o 
   4   1   7      364.59      393.21     11.39 o 
   5   1   7       65.38       80.86      7.46 o 
   6   1   7      639.85      635.92     15.32 o 
   7   1   7       22.16       22.79      1.72 o 
   8   1   7       16.50       16.60      2.41 o 
   9   1   7        0.02        0.27      0.56 o 
  10   1   7       39.07       38.33      2.82 o 
  11   1   7       22.03       22.63      1.72 o 
  12   1   7        1.35        1.27      0.77 o 
 -14   2   7        0.58        0.06      0.44 o 
 -13   2   7       69.86       71.87      7.40 o 
 -12   2   7       28.06       27.31      2.55 o 
 -11   2   7      139.60      155.60      6.54 o 
 -10   2   7       29.03       33.24      3.20 o 
  -9   2   7        4.35        8.82      1.63 o 
  -8   2   7       23.69       24.55      2.39 o 
  -7   2   7     1398.44     1459.63     25.31 o 
  -6   2   7        2.19        1.73      1.11 o 
  -5   2   7      374.56      364.36     13.50 o 
  -4   2   7        0.24        2.27      1.28 o 
  -3   2   7      531.91      496.25     36.23 o 
  -2   2   7      222.66      253.64      9.10 o 
  -1   2   7     2589.81     2762.44     58.49 o 
   0   2   7      116.70      126.85      7.94 o 
   1   2   7       18.68       20.66      2.78 o 
   2   2   7       21.35       22.71      3.03 o 
   3   2   7     1163.42     1322.62     30.63 o 
   4   2   7       66.97       57.39      3.31 o 
   5   2   7      103.24      124.29      4.44 o 
   6   2   7        7.13        7.28      0.95 o 
   7   2   7       12.89       11.84      1.29 o 
   8   2   7        1.04        1.15      0.62 o 
   9   2   7       93.22       92.09      4.62 o 
  10   2   7        9.72       10.80      1.38 o 
  11   2   7        0.82        0.18      0.56 o 
 -13   3   7        9.99       12.02      1.48 o 
 -12   3   7       12.38       13.30      1.46 o 
 -11   3   7        2.92        2.56      0.88 o 
 -10   3   7      197.50      215.63      9.50 o 
  -9   3   7        7.37        8.31      1.42 o 
  -8   3   7       74.76       86.96      6.80 o 
  -7   3   7        1.42       -0.48      0.97 o 
  -6   3   7       25.91       22.85      3.57 o 
  -5   3   7        6.38        9.51      1.36 o 
  -4   3   7      389.10      436.22     15.81 o 
  -3   3   7       69.17       79.79      3.68 o 
  -2   3   7        3.01        2.86      0.73 o 
  -1   3   7       87.80       99.42      4.35 o 
   0   3   7      558.64      574.53     10.08 o 
   1   3   7        2.27        3.40      0.71 o 
   2   3   7      104.32      120.48      4.26 o 
   3   3   7       24.69       21.50      1.79 o 
   4   3   7        4.12        3.86      1.60 o 
   5   3   7       42.62       41.65      3.50 o 
   6   3   7       78.21       89.65     20.27 o 
   7   3   7       23.33       24.53      3.16 o 
   8   3   7        2.79        2.49      0.90 o 
   9   3   7        0.32        0.37      0.52 o 
  10   3   7        5.24        4.88      0.71 o 
 -11   4   7        1.77        1.04      0.48 o 
 -10   4   7       14.75       14.87      1.15 o 
  -9   4   7        7.36        4.11      2.34 o 
  -8   4   7       16.27       18.55      2.58 o 
  -7   4   7       85.35       75.32      5.80 o 
  -6   4   7        2.47        2.15      1.47 o 
  -5   4   7       79.10       66.00     12.65 o 
  -4   4   7        0.33       -0.66      1.45 o 
  -3   4   7       56.09       53.69      5.91 o 
  -2   4   7       80.12       88.23      7.60 o 
  -1   4   7       22.58       22.08      2.65 o 
   0   4   7        0.43        0.97      0.91 o 
   1   4   7        4.22        6.66      1.30 o 
   2   4   7       20.26       17.85      1.79 o 
   3   4   7       39.89       42.72      3.59 o 
   4   4   7       21.12       20.17      1.83 o 
   5   4   7        3.24        3.91      1.02 o 
   6   4   7        3.67        3.46      0.87 o 
   7   4   7       17.60       15.02      2.43 o 
   8   4   7       28.92       25.71      1.77 o 
  -7   5   7        3.53        3.42      0.74 o 
  -6   5   7        7.75        8.82      1.40 o 
  -5   5   7        0.03       -0.43      0.55 o 
  -4   5   7       83.61       93.74      5.51 o 
  -3   5   7        3.53        3.14      0.91 o 
  -2   5   7        2.21        1.11      1.28 o 
  -1   5   7       18.20       16.51      1.81 o 
   0   5   7        6.38        6.34      1.16 o 
   1   5   7        2.97        3.20      1.30 o 
   2   5   7        0.36        0.58      0.55 o 
   3   5   7        0.02        0.14      1.56 o 
   4   5   7        1.34        2.87      0.72 o 
 -14   0   8       97.28      114.71      7.02 o 
 -12   0   8      134.99      135.10      8.79 o 
 -10   0   8      199.15      171.25      9.30 o 
  -8   0   8     1447.45     1182.30     26.86 o 
  -6   0   8       38.54       25.72      2.71 o 
  -4   0   8     4875.67     4386.08     70.38 o 
  -2   0   8     2230.44     2156.37    150.03 o 
   0   0   8     2490.14     2318.15     44.60 o 
   2   0   8     1022.96     1023.53     25.62 o 
   4   0   8      641.21      714.06     22.06 o 
   6   0   8      947.87      945.15     18.84 o 
   8   0   8        4.36        3.23      0.89 o 
  10   0   8      152.39      165.57      7.20 o 
  12   0   8        0.12        0.64      0.60 o 
 -15   1   8        9.88        8.92      1.50 o 
 -14   1   8        0.04        0.04      0.51 o 
 -13   1   8      148.33      160.48      8.09 o 
 -12   1   8        3.47        3.38      1.13 o 
 -11   1   8      470.95      478.14     16.01 o 
 -10   1   8        1.41        1.12      0.79 o 
  -9   1   8      368.65      355.89      7.21 o 
  -8   1   8        1.20        1.45      0.59 o 
  -7   1   8     2448.50     2455.43    135.06 o 
  -6   1   8      144.10      139.95      9.00 o 
  -5   1   8      218.26      165.20      7.97 o 
  -4   1   8        3.68        5.22      1.40 o 
  -3   1   8     2216.84     2080.67    166.10 o 
  -2   1   8       42.47       59.05      3.40 o 
  -1   1   8     2093.72     2144.18     58.27 o 
   0   1   8      495.44      599.33     11.30 o 
   1   1   8       10.44       13.19      1.82 o 
   2   1   8       30.40       27.39      2.48 o 
   3   1   8      442.46      453.05     11.38 o 
   4   1   8       50.13       48.83      5.43 o 
   5   1   8      313.79      324.57      5.40 o 
   6   1   8        0.10        0.60      0.56 o 
   7   1   8        3.96        2.48      0.75 o 
   8   1   8        7.85        8.84      1.76 o 
   9   1   8       98.64      104.62      3.71 o 
  10   1   8       32.77       36.54      2.29 o 
  11   1   8       28.08       30.79      2.53 o 
  12   1   8        0.12       -0.08      0.56 o 
 -14   2   8       59.75       60.63      3.03 o 
 -13   2   8        1.39        2.83      1.80 o 
 -12   2   8        0.26        1.12      0.68 o 
 -11   2   8       13.04       14.22      1.97 o 
 -10   2   8      325.21      338.21     10.35 o 
  -9   2   8       31.31       33.16      2.71 o 
  -8   2   8      352.48      371.83     19.46 o 
  -7   2   8       11.63        9.95      1.50 o 
  -6   2   8      275.35      248.74     19.41 o 
  -5   2   8        2.38        3.00      1.25 o 
  -4   2   8     1000.07     1082.80     25.96 o 
  -3   2   8      172.86      172.17     28.65 o 
  -2   2   8       17.67       18.56      2.69 o 
  -1   2   8        0.08        0.89      0.65 o 
   0   2   8      437.72      444.62     11.02 o 
   1   2   8       20.10       25.02      2.96 o 
   2   2   8      489.94      502.05     15.24 o 
   3   2   8        0.38        0.25      0.53 o 
   4   2   8        0.78        0.99      0.71 o 
   5   2   8       37.67       43.87      3.12 o 
   6   2   8      103.35      104.57      5.48 o 
   7   2   8        2.03        1.88      0.56 o 
   8   2   8        7.74        9.97      2.43 o 
   9   2   8        6.43        5.79      1.18 o 
  10   2   8        5.90        5.50      0.96 o 
  11   2   8        1.89        1.71      0.72 o 
 -13   3   8       42.71       38.95      2.50 o 
 -12   3   8       10.41        8.77      1.46 o 
 -11   3   8       30.70       35.07      3.27 o 
 -10   3   8       17.76       18.84      2.65 o 
  -9   3   8        1.40        3.76      1.60 o 
  -8   3   8       31.42       36.03      4.14 o 
  -7   3   8      298.94      305.83     13.08 o 
  -6   3   8        0.09        0.18      1.12 o 
  -5   3   8       76.31       75.18      8.62 o 
  -4   3   8        0.97        0.65      0.55 o 
  -3   3   8      354.67      365.92      9.31 o 
  -2   3   8       70.19       74.33      3.20 o 
  -1   3   8      192.54      203.68      5.82 o 
   0   3   8        8.88        9.91      1.30 o 
   1   3   8        4.92        5.82      0.96 o 
   2   3   8       18.80       20.21      2.07 o 
   3   3   8      477.85      477.11     14.03 o 
   4   3   8       73.99       76.64      5.44 o 
   5   3   8        7.60        6.17      3.20 o 
   6   3   8       64.18       55.12      3.57 o 
   7   3   8        0.14        0.45      0.76 o 
   8   3   8        7.63        6.28      1.00 o 
   9   3   8        4.97        5.51      1.04 o 
  10   3   8        1.72        1.93      0.72 o 
 -10   4   8        6.34        4.72      0.73 o 
  -9   4   8        5.63        6.33      1.04 o 
  -8   4   8       58.95       68.66      4.08 o 
  -7   4   8        4.05        5.30      1.37 o 
  -6   4   8       42.77       50.16      3.76 o 
  -5   4   8        1.87        2.46      1.61 o 
  -4   4   8       71.53       75.37      5.49 o 
  -3   4   8       82.11       98.00      7.55 o 
  -2   4   8       63.73       68.96      7.01 o 
  -1   4   8       18.36       17.60      2.08 o 
   0   4   8      180.50      190.33      6.68 o 
   1   4   8       22.35       26.66      2.45 o 
   2   4   8       24.03       25.97      2.19 o 
   3   4   8        7.61        5.42      1.05 o 
   4   4   8        4.45        3.97      1.01 o 
   5   4   8        0.50        0.38      0.71 o 
   6   4   8       32.39       37.42      3.91 o 
   7   4   8       13.23       10.40      1.81 o 
  -6   5   8        6.39        4.46      0.94 o 
  -5   5   8        0.01        0.82      0.78 o 
  -4   5   8        0.34        1.03      0.99 o 
  -3   5   8       20.44       18.93      1.75 o 
  -2   5   8       10.84        7.74      2.98 o 
  -1   5   8        1.21       -0.07      1.06 o 
   0   5   8        0.14        0.56      0.60 o 
   1   5   8        0.38        0.65      0.59 o 
   2   5   8        5.63        4.15      1.22 o 
   3   5   8        1.73        2.00      0.81 o 
 -15   0   9       18.49       21.35      2.22 o 
 -13   0   9       82.02      101.87      7.42 o 
 -11   0   9      890.94      835.02     24.37 o 
  -9   0   9       63.08       54.45      2.72 o 
  -7   0   9     3393.67     2784.92     50.18 o 
  -5   0   9     1573.55     1371.34     26.87 o 
  -3   0   9     3229.98     3641.94     67.20 o 
  -1   0   9     4680.08     4247.93     75.87 o 
   1   0   9      269.51      319.56     13.57 o 
   3   0   9      234.00      214.77     11.40 o 
   5   0   9        7.91       11.84      1.44 o 
   7   0   9        7.45        4.93      1.39 o 
   9   0   9        1.20        1.68      1.14 o 
  11   0   9        5.00        7.17      1.94 o 
 -15   1   9        0.45       -0.46      0.46 o 
 -14   1   9       96.82      104.49      3.59 o 
 -13   1   9        0.00        0.73      0.77 o 
 -12   1   9        6.55        7.94      2.05 o 
 -11   1   9        1.49        0.62      1.12 o 
 -10   1   9       94.01       94.29      5.17 o 
  -9   1   9       20.71       20.00      1.91 o 
  -8   1   9     1005.58      935.96     14.34 o 
  -7   1   9      451.29      434.60      9.02 o 
  -6   1   9      321.16      335.99     15.59 o 
  -5   1   9       20.59       21.78      2.08 o 
  -4   1   9     1821.54     1662.29    192.62 o 
  -3   1   9      143.62      127.75      6.79 o 
  -2   1   9      384.52      382.34      9.20 o 
  -1   1   9        2.28        0.74      1.11 o 
   0   1   9      468.91      507.78     12.96 o 
   1   1   9      195.97      201.17     10.23 o 
   2   1   9     1519.49     1603.68     26.61 o 
   3   1   9        2.84        2.20      0.97 o 
   4   1   9      299.81      316.08      5.89 o 
   5   1   9        6.95        6.57      0.82 o 
   6   1   9      174.12      179.47      4.73 o 
   7   1   9       43.42       44.06      2.34 o 
   8   1   9       18.70       20.48      1.82 o 
   9   1   9        1.39        1.22      0.49 o 
  10   1   9       39.56       40.85      3.16 o 
  11   1   9        1.12       -0.22      0.90 o 
 -14   2   9       14.04       12.81      1.23 o 
 -13   2   9       41.00       36.52      2.87 o 
 -12   2   9        1.09       -1.06      1.52 o 
 -11   2   9      317.67      315.53      9.70 o 
 -10   2   9        2.15        0.64      0.78 o 
  -9   2   9      117.53      120.60      5.06 o 
  -8   2   9       74.05       89.20      4.42 o 
  -7   2   9      520.19      529.34      9.59 o 
  -6   2   9        5.44        4.09      1.50 o 
  -5   2   9      462.42      375.58     19.92 o 
  -4   2   9       48.46       54.76      4.90 o 
  -3   2   9      815.57      819.69    189.32 o 
  -2   2   9       21.84       26.71      3.40 o 
  -1   2   9     1146.98     1187.07     38.58 o 
   0   2   9       10.93       14.15      1.91 o 
   1   2   9       25.58       27.64      2.21 o 
   2   2   9       97.00      103.66      3.22 o 
   3   2   9      233.74      232.25      7.25 o 
   4   2   9        0.52        2.66      0.74 o 
   5   2   9      383.33      385.49     13.36 o 
   6   2   9       37.33       33.02      2.13 o 
   7   2   9       37.63       34.82      2.09 o 
   8   2   9        2.93        3.74      1.21 o 
   9   2   9       17.61       18.24      1.69 o 
  10   2   9        1.64        2.05      1.16 o 
 -12   3   9        0.87        2.73      1.30 o 
 -11   3   9       38.11       41.51      3.41 o 
 -10   3   9       44.91       40.64      3.65 o 
  -9   3   9       11.56       12.05      2.14 o 
  -8   3   9      171.82      190.19      6.38 o 
  -7   3   9       31.20       35.31      3.36 o 
  -6   3   9        0.12       -1.03      1.03 o 
  -5   3   9        5.37        3.85      1.19 o 
  -4   3   9       89.93       90.72      5.92 o 
  -3   3   9      102.28       98.10      4.68 o 
  -2   3   9       85.17       96.03      4.44 o 
  -1   3   9      201.52      225.65      7.63 o 
   0   3   9      121.42      126.17      5.50 o 
   1   3   9      105.19       98.46      4.10 o 
   2   3   9       89.02       83.66      4.32 o 
   3   3   9        6.84        8.61      1.95 o 
   4   3   9        0.04       -0.07      0.90 o 
   5   3   9        1.70        1.07      0.86 o 
   6   3   9       19.53       19.83      1.87 o 
   7   3   9        4.74        5.03      1.51 o 
   8   3   9        1.43        2.92      0.90 o 
   9   3   9        0.06        0.26      0.61 o 
 -10   4   9        2.72        0.84      0.49 o 
  -9   4   9        4.83        2.67      0.45 o 
  -8   4   9        4.71        6.13      0.78 o 
  -7   4   9       66.48       64.13      2.66 o 
  -6   4   9        9.76        8.52      1.58 o 
  -5   4   9       60.99       59.16      7.42 o 
  -4   4   9        9.13        7.43      2.49 o 
  -3   4   9       95.03       86.54      5.00 o 
  -2   4   9       25.32       29.02      2.44 o 
  -1   4   9       25.22       21.83      2.58 o 
   0   4   9       35.62       34.74      3.17 o 
   1   4   9        0.33        1.13      0.79 o 
   2   4   9        2.75        4.58      1.38 o 
   3   4   9       20.87       19.34      1.95 o 
   4   4   9        0.33       -0.55      0.59 o 
   5   4   9        5.58        8.32      1.14 o 
   6   4   9        0.04        1.70      1.00 o 
   7   4   9        0.04        0.19      0.32 o 
  -5   5   9        0.01       -0.39      0.39 o 
  -4   5   9        3.47        3.61      0.91 o 
  -3   5   9        8.34        7.87      1.00 o 
  -2   5   9       13.41       13.40      2.16 o 
  -1   5   9        1.39        0.17      1.28 o 
   0   5   9        3.56        0.99      0.64 o 
   1   5   9        7.59        5.63      1.31 o 
   2   5   9       12.95       13.56      1.75 o 
 -14   0  10      132.06      157.54      8.19 o 
 -12   0  10        8.07        6.68      2.15 o 
 -10   0  10      322.23      293.01      8.76 o 
  -8   0  10      137.42      108.84      3.88 o 
  -6   0  10       15.98       17.20      2.53 o 
  -4   0  10     2866.39     2866.86     55.64 o 
  -2   0  10      366.91      280.11     12.77 o 
   0   0  10      256.34      266.53     13.23 o 
   2   0  10     1320.12     1446.62     36.45 o 
   4   0  10       22.46       20.74      2.36 o 
   6   0  10      566.24      538.45     40.20 o 
   8   0  10       10.65       11.35      2.97 o 
  10   0  10        6.51        8.60      2.22 o 
 -14   1  10       18.07       20.38      1.51 o 
 -13   1  10       61.36       66.72      3.90 o 
 -12   1  10       10.06        9.47      1.24 o 
 -11   1  10      399.95      410.40      9.76 o 
 -10   1  10       58.47       62.16      3.43 o 
  -9   1  10        9.37        7.80      1.07 o 
  -8   1  10      126.56      130.33      4.02 o 
  -7   1  10     1601.57     1533.72     25.55 o 
  -6   1  10        6.05        2.57      0.73 o 
  -5   1  10      784.96      775.38     88.92 o 
  -4   1  10      116.36      116.12     22.22 o 
  -3   1  10      553.96      546.73     21.65 o 
  -2   1  10        0.70       10.24      3.51 o 
  -1   1  10     2645.63     2703.83    117.56 o 
   0   1  10       55.41       43.47      4.25 o 
   1   1  10       37.37       40.81      6.16 o 
   2   1  10        1.06        0.33      0.68 o 
   3   1  10      441.04      441.24      8.74 o 
   4   1  10        9.82       11.58      1.26 o 
   5   1  10       67.93       71.94      3.19 o 
   6   1  10       35.60       34.24      2.05 o 
   7   1  10       21.16       22.07      1.69 o 
   8   1  10        9.02        8.11      1.11 o 
   9   1  10       16.39       19.95      1.66 o 
  10   1  10        1.31        1.24      1.18 o 
 -13   2  10        1.03        0.61      0.82 o 
 -12   2  10        8.98       12.17      1.34 o 
 -11   2  10       20.71       22.59      2.97 o 
 -10   2  10      114.14      114.85      4.64 o 
  -9   2  10       11.86        7.97      1.36 o 
  -8   2  10      262.23      292.50      8.10 o 
  -7   2  10       22.09       22.66      2.27 o 
  -6   2  10        8.75        6.94      1.88 o 
  -5   2  10       13.52       12.04      5.13 o 
  -4   2  10      315.62      321.88     11.38 o 
  -3   2  10        3.86        5.80      0.85 o 
  -2   2  10       42.09       45.41      2.18 o 
  -1   2  10       66.40       60.84      2.98 o 
   0   2  10      136.89      139.01      4.01 o 
   1   2  10        4.64        3.25      0.96 o 
   2   2  10      110.44      103.16      4.22 o 
   3   2  10       20.66       26.26      2.16 o 
   4   2  10       35.69       40.27      2.64 o 
   5   2  10       77.43       84.83      4.44 o 
   6   2  10       26.31       30.60      2.55 o 
   7   2  10        0.29       -0.05      0.55 o 
   8   2  10        0.49        0.06      0.85 o 
   9   2  10        9.45        9.65      1.50 o 
  10   2  10       11.54        9.57      1.96 o 
 -12   3  10        2.66        3.09      0.60 o 
 -11   3  10      116.06      109.15      5.32 o 
 -10   3  10        4.19        2.49      1.10 o 
  -9   3  10        0.01       -0.22      0.68 o 
  -8   3  10        0.13       -0.15      0.69 o 
  -7   3  10      445.46      458.87      8.40 o 
  -6   3  10        1.83        2.51      0.99 o 
  -5   3  10      186.60      207.62      8.60 o 
  -4   3  10       54.11       48.38      4.01 o 
  -3   3  10      110.10      100.29      5.66 o 
  -2   3  10       10.21       11.45      1.79 o 
  -1   3  10      437.54      471.79     11.56 o 
   0   3  10      117.20      121.94      4.89 o 
   1   3  10       12.26       12.58      2.12 o 
   2   3  10       15.18       19.03      2.80 o 
   3   3  10      125.86      130.06      6.94 o 
   4   3  10        1.60        1.83      1.07 o 
   5   3  10       31.89       28.83      2.28 o 
   6   3  10        3.29        2.52      0.86 o 
   7   3  10        1.37        1.95      0.85 o 
   8   3  10        0.12        0.58      0.59 o 
 -10   4  10       10.42        9.64      1.15 o 
  -9   4  10        0.47        2.03      0.81 o 
  -8   4  10       14.55       14.66      1.35 o 
  -7   4  10       14.61       16.32      1.70 o 
  -6   4  10        7.75        5.79      1.32 o 
  -5   4  10       19.66       22.55      2.36 o 
  -4   4  10        1.97        2.02      0.98 o 
  -3   4  10        4.22        2.20      0.86 o 
  -2   4  10        0.36        0.32      0.72 o 
  -1   4  10       14.80       14.21      3.17 o 
   0   4  10        1.06        1.09      1.25 o 
   1   4  10        0.17        0.29      1.20 o 
   2   4  10       33.70       38.84      3.44 o 
   3   4  10        9.87        8.51      1.13 o 
   4   4  10        0.88        1.43      0.61 o 
   5   4  10        0.62        0.44      0.70 o 
   6   4  10        3.77        5.73      1.21 o 
  -4   5  10        6.07        6.55      0.96 o 
  -3   5  10        5.10        3.76      0.86 o 
  -2   5  10        0.24        0.60      0.57 o 
  -1   5  10        0.76       -0.26      0.61 o 
   0   5  10        2.67        1.23      0.54 o 
 -13   0  11      105.49      128.85      8.22 o 
 -11   0  11      393.85      412.24     10.68 o 
  -9   0  11       15.88       14.94      2.94 o 
  -7   0  11     1690.34     1506.61     35.00 o 
  -5   0  11        6.97        5.62      1.16 o 
  -3   0  11      217.69      243.95     12.18 o 
  -1   0  11     1150.12     1044.39     31.10 o 
   1   0  11      147.78      138.89     10.13 o 
   3   0  11      281.05      296.36     27.85 o 
   5   0  11        2.24        7.86      1.59 o 
   7   0  11        5.39      341.10    254.51 o 
   9   0  11       73.82       84.52      4.63 o 
 -14   1  11       95.50      111.50      4.85 o 
 -13   1  11        4.03        4.89      1.10 o 
 -12   1  11       46.33       44.88      2.53 o 
 -11   1  11        4.38        5.20      0.99 o 
 -10   1  11      422.00      426.74      8.75 o 
  -9   1  11        2.08        0.97      0.65 o 
  -8   1  11      136.98      129.83      5.50 o 
  -7   1  11       89.71       86.30      3.24 o 
  -6   1  11       12.67       11.18      1.30 o 
  -5   1  11      132.80      113.79      6.44 o 
  -4   1  11     1274.21     1275.27    108.06 o 
  -3   1  11       53.84       49.08      6.35 o 
  -2   1  11       57.89       48.92     10.65 o 
  -1   1  11        3.53        4.50      1.38 o 
   0   1  11      433.06      422.84     13.10 o 
   1   1  11        0.76        1.47      0.77 o 
   2   1  11       72.62       69.22      3.50 o 
   3   1  11        0.04        0.20      0.68 o 
   4   1  11       59.14       59.91      2.86 o 
   5   1  11        0.51       -0.55      0.55 o 
   6   1  11      154.35      160.04      5.18 o 
   7   1  11       63.91       66.81      3.88 o 
   8   1  11        1.23        2.77      0.88 o 
   9   1  11        1.54        3.10      1.85 o 
  10   1  11        3.31        5.20      1.46 o 
 -13   2  11       16.31       12.17      1.40 o 
 -12   2  11        7.51        8.68      0.94 o 
 -11   2  11      152.29      170.82      5.65 o 
 -10   2  11       10.37       12.69      1.80 o 
  -9   2  11      144.14      139.27      4.56 o 
  -8   2  11       27.41       29.38      2.38 o 
  -7   2  11      843.87      825.15     15.62 o 
  -6   2  11       17.44       26.62      4.97 o 
  -5   2  11      963.38     1037.33     32.47 o 
  -4   2  11        1.26        1.74      1.34 o 
  -3   2  11       50.65       48.65      3.28 o 
  -2   2  11       23.26       20.10      1.77 o 
  -1   2  11     1287.36     1321.36     16.15 o 
   0   2  11        9.10       10.77      1.28 o 
   1   2  11      186.57      204.94      5.64 o 
   2   2  11        1.55        0.86      0.59 o 
   3   2  11      446.05      430.84     10.38 o 
   4   2  11        0.43        2.05      0.75 o 
   5   2  11       29.76       33.71      2.68 o 
   6   2  11       20.27       16.63      2.20 o 
   7   2  11        0.12        0.14      1.19 o 
   8   2  11        8.61       11.69      1.73 o 
   9   2  11        1.25        0.51      0.68 o 
 -12   3  11        0.07       -0.34      0.44 o 
 -11   3  11        2.63        4.31      0.75 o 
 -10   3  11       65.27       63.09      4.07 o 
  -9   3  11       18.21       16.58      2.12 o 
  -8   3  11       16.40       18.50      1.88 o 
  -7   3  11        8.09        8.91      1.31 o 
  -6   3  11        5.14        5.38      1.09 o 
  -5   3  11       21.81       27.35      2.32 o 
  -4   3  11      102.48      106.53      6.03 o 
  -3   3  11        3.24        3.05      0.84 o 
  -2   3  11       36.05       35.49      2.70 o 
  -1   3  11       30.09       26.72      2.30 o 
   0   3  11        6.21        8.30      1.86 o 
   1   3  11        9.22        6.79      1.78 o 
   2   3  11       12.38       14.39      2.24 o 
   3   3  11       14.22       14.72      2.31 o 
   4   3  11        0.95        1.04      1.00 o 
   5   3  11        1.32        0.60      0.50 o 
   6   3  11       23.05       30.77      2.80 o 
   7   3  11        0.72        0.23      0.39 o 
  -9   4  11        0.15        1.15      0.59 o 
  -8   4  11        0.26        0.66      0.83 o 
  -7   4  11       34.21       28.54      1.91 o 
  -6   4  11        0.05       -0.47      0.51 o 
  -5   4  11       21.24       23.66      2.15 o 
  -4   4  11        6.87        5.31      0.97 o 
  -3   4  11        0.74        0.14      0.62 o 
  -2   4  11        0.06        0.76      0.57 o 
  -1   4  11       27.07       25.97      2.20 o 
   0   4  11        0.33       -0.80      1.71 o 
   1   4  11        7.00        5.01      1.62 o 
   2   4  11       21.91       20.46      1.76 o 
   3   4  11       12.32       11.23      1.39 o 
   4   4  11        6.41        6.00      1.61 o 
   5   4  11        2.18        3.41      1.08 o 
 -14   0  12       82.20      104.25      5.61 o 
 -12   0  12      114.18      136.62      8.88 o 
 -10   0  12      123.88      137.61      6.07 o 
  -8   0  12      924.73      895.16     42.66 o 
  -6   0  12       45.63       40.21      3.65 o 
  -4   0  12      862.27      840.88     17.56 o 
  -2   0  12      434.11      404.79     13.42 o 
   0   0  12      449.13      481.10     14.84 o 
   2   0  12      301.03      293.74     16.02 o 
   4   0  12        4.87        4.21      0.84 o 
   6   0  12        8.67        8.34      1.68 o 
   8   0  12        2.42        2.01      0.70 o 
 -14   1  12        0.03       -0.43      0.56 o 
 -13   1  12       48.24       50.99      3.13 o 
 -12   1  12        2.54        4.09      0.80 o 
 -11   1  12      284.15      310.00      6.39 o 
 -10   1  12        0.02       -0.30      0.56 o 
  -9   1  12       56.94       54.92      2.82 o 
  -8   1  12        1.89        3.20      0.66 o 
  -7   1  12      486.94      490.53     13.05 o 
  -6   1  12      103.96      125.25      5.15 o 
  -5   1  12      924.94      897.80     15.49 o 
  -4   1  12       10.72       13.73      1.35 o 
  -3   1  12      266.67      263.05      6.34 o 
  -2   1  12       41.13       36.29      2.71 o 
  -1   1  12      712.65      672.28     14.56 o 
   0   1  12       32.80       30.11      2.25 o 
   1   1  12      247.83      256.50     10.60 o 
   2   1  12        1.08       -1.31      1.47 o 
   3   1  12      168.30      163.45      8.49 o 
   4   1  12        2.03        1.62      0.72 o 
   5   1  12       42.66       40.18      2.55 o 
   6   1  12       25.37       30.28      2.18 o 
   7   1  12        1.62        1.87      1.04 o 
   8   1  12       24.48       24.49      1.90 o 
   9   1  12        0.48       -0.21      0.53 o 
 -13   2  12        2.87        1.54      0.59 o 
 -12   2  12        7.24        7.12      0.94 o 
 -11   2  12        2.17        2.71      1.05 o 
 -10   2  12      211.79      218.48      7.50 o 
  -9   2  12       14.17       15.15      1.69 o 
  -8   2  12      129.46      125.25      5.65 o 
  -7   2  12        3.83        2.48      1.26 o 
  -6   2  12      239.96      212.41     12.70 o 
  -5   2  12       22.87       25.86      2.87 o 
  -4   2  12      307.95      334.36      8.74 o 
  -3   2  12       11.31       15.86      1.34 o 
  -2   2  12        1.09        1.28      0.64 o 
  -1   2  12       18.59       23.59      2.15 o 
   0   2  12      386.49      403.53      9.85 o 
   1   2  12       28.36       26.76      2.79 o 
   2   2  12        3.00        1.85      0.69 o 
   3   2  12       28.32       27.72      2.23 o 
   4   2  12        3.17        2.67      0.74 o 
   5   2  12        5.25        3.13      1.22 o 
   6   2  12       18.93       18.31      1.48 o 
   7   2  12        5.87        7.76      1.29 o 
   8   2  12        9.79        9.46      1.96 o 
 -11   3  12       34.29       35.68      1.93 o 
 -10   3  12        5.63        4.86      0.67 o 
  -9   3  12        3.56        3.89      1.74 o 
  -8   3  12        7.58        8.79      1.53 o 
  -7   3  12       35.12       34.89      3.48 o 
  -6   3  12        4.94        6.05      1.00 o 
  -5   3  12      238.01      255.63      6.79 o 
  -4   3  12       10.71        9.15      1.95 o 
  -3   3  12       24.82       26.28      3.42 o 
  -2   3  12        0.04       -0.07      0.74 o 
  -1   3  12      138.30      142.23      5.29 o 
   0   3  12        2.78        0.99      0.95 o 
   1   3  12       29.56       29.52      3.23 o 
   2   3  12        3.70        3.76      1.81 o 
   3   3  12       22.30       24.22      4.00 o 
   4   3  12        3.06        4.25      1.40 o 
   5   3  12       45.97       40.27      2.65 o 
   6   3  12        1.06        0.32      0.63 o 
  -8   4  12       20.62       17.04      1.27 o 
  -7   4  12        8.19        6.95      0.74 o 
  -6   4  12        1.07        2.05      0.41 o 
  -5   4  12        6.22        5.17      0.84 o 
  -4   4  12       20.27       19.57      1.61 o 
  -3   4  12        0.21        0.18      0.58 o 
  -2   4  12        9.31        9.92      1.27 o 
  -1   4  12        2.28        1.73      2.10 o 
   0   4  12        0.63        1.23      0.81 o 
   1   4  12        0.06       -0.37      1.16 o 
   2   4  12        4.75        1.69      0.99 o 
   3   4  12        0.97        1.44      0.83 o 
   4   4  12        0.48       -0.40      0.51 o 
 -13   0  13       39.87       46.96      4.21 o 
 -11   0  13      378.25      430.97     18.47 o 
  -9   0  13       25.53       20.30      3.37 o 
  -7   0  13      125.88      142.88     12.42 o 
  -5   0  13     1488.80     1510.88     37.01 o 
  -3   0  13      342.29      341.47     12.13 o 
  -1   0  13      811.83      814.84     30.22 o 
   1   0  13      112.11      115.85     10.17 o 
   3   0  13       13.04       10.84      1.94 o 
   5   0  13      176.71      189.06      7.67 o 
   7   0  13       37.76       34.66      4.49 o 
 -13   1  13        5.16        5.28      1.23 o 
 -12   1  13       39.02       53.84      2.55 o 
 -11   1  13        0.11       -0.49      0.49 o 
 -10   1  13       94.64      105.92      3.73 o 
  -9   1  13        0.37        1.04      0.64 o 
  -8   1  13      534.18      547.84     15.12 o 
  -7   1  13       33.08       33.70      2.71 o 
  -6   1  13       95.67       92.86      4.52 o 
  -5   1  13        0.99        3.13      1.20 o 
  -4   1  13      375.10      367.28      8.78 o 
  -3   1  13      204.89      210.07      8.17 o 
  -2   1  13      180.86      159.87      9.16 o 
  -1   1  13        4.84        6.39      1.69 o 
   0   1  13      408.12      439.82     30.20 o 
   1   1  13       44.15       43.42      6.59 o 
   2   1  13      259.10      277.52     16.61 o 
   3   1  13        9.30       10.45      1.85 o 
   4   1  13       33.32       31.31      2.40 o 
   5   1  13       14.59       13.86      1.87 o 
   6   1  13        5.52        6.46      1.11 o 
   7   1  13        9.80       11.13      1.27 o 
   8   1  13        8.02       10.39      2.29 o 
 -12   2  13        1.95        1.23      0.37 o 
 -11   2  13       76.09       69.58      2.32 o 
 -10   2  13       10.40        7.01      0.79 o 
  -9   2  13        4.18        4.20      0.95 o 
  -8   2  13       17.05       22.59      1.86 o 
  -7   2  13       25.60       26.85      2.12 o 
  -6   2  13        0.32        0.75      0.72 o 
  -5   2  13      227.08      215.81      5.83 o 
  -4   2  13        2.93        2.83      0.60 o 
  -3   2  13       13.87       14.67      1.53 o 
  -2   2  13        0.01        0.00      0.78 o 
  -1   2  13       29.22       30.23      2.69 o 
   0   2  13       40.11       32.17      2.68 o 
   1   2  13      125.54      132.29      5.16 o 
   2   2  13        1.07        0.65      0.69 o 
   3   2  13        0.35       -0.08      0.59 o 
   4   2  13        0.14       -0.23      0.64 o 
   5   2  13       66.67       68.18      3.32 o 
   6   2  13        1.79        1.95      0.79 o 
   7   2  13        0.61        2.46      1.02 o 
 -10   3  13       23.71       22.22      1.62 o 
  -9   3  13        1.53        2.56      0.70 o 
  -8   3  13      120.00      126.74      4.89 o 
  -7   3  13       18.34       19.47      1.73 o 
  -6   3  13       39.85       36.48      1.80 o 
  -5   3  13        3.25        2.92      0.64 o 
  -4   3  13      115.90      119.60      4.34 o 
  -3   3  13       26.65       22.00      2.21 o 
  -2   3  13       17.88       15.13      2.58 o 
  -1   3  13        0.14       -0.10      0.68 o 
   0   3  13       34.99       29.79      5.66 o 
   1   3  13        0.50        0.32      0.63 o 
   2   3  13       14.53       15.89      3.22 o 
   3   3  13        3.62        2.79      1.34 o 
   4   3  13       19.44       16.23      2.20 o 
   5   3  13        1.49       70.16     50.93 o 
  -7   4  13       29.70       22.11      2.08 o 
  -6   4  13        4.99        5.26      0.87 o 
  -5   4  13       25.60       28.56      2.16 o 
  -4   4  13        0.21        1.63      1.06 o 
  -3   4  13        0.42       -0.03      1.05 o 
  -2   4  13        0.87        0.53      0.85 o 
  -1   4  13       16.25       15.69      1.68 o 
   0   4  13       15.17       14.96      1.65 o 
   1   4  13        0.56       -0.11      0.37 o 
   2   4  13        1.12        0.76      0.57 o 
 -12   0  14       15.54       15.56      2.60 o 
 -10   0  14       69.05       75.31      3.55 o 
  -8   0  14      356.82      369.60     18.51 o 
  -6   0  14        2.00        1.99      1.47 o 
  -4   0  14      488.85      500.50     15.41 o 
  -2   0  14       58.31       50.88      7.38 o 
   0   0  14      204.44      210.86     14.46 o 
   2   0  14      434.55      416.06     44.81 o 
   4   0  14        3.42        3.57      2.72 o 
   6   0  14       20.26       18.54      3.36 o 
 -12   1  14        0.55        0.69      0.52 o 
 -11   1  14      218.54      247.79      5.09 o 
 -10   1  14        7.76        6.91      0.88 o 
  -9   1  14       19.13       17.69      1.35 o 
  -8   1  14       67.06       64.32      3.53 o 
  -7   1  14      161.42      190.79      6.36 o 
  -6   1  14        2.98        0.60      0.93 o 
  -5   1  14       86.57       88.48      4.17 o 
  -4   1  14       25.30       25.19      2.24 o 
  -3   1  14       18.55       13.50      2.54 o 
  -2   1  14        6.70        7.37      2.19 o 
  -1   1  14      177.79      167.94      7.35 o 
   0   1  14       44.44       42.34      6.76 o 
   1   1  14       24.66       32.99      5.80 o 
   2   1  14       23.60       23.37      3.39 o 
   3   1  14        6.26        7.11      1.44 o 
   4   1  14       10.88       10.22      1.31 o 
   5   1  14       31.55       34.56      2.51 o 
   6   1  14        0.06      214.92    188.48 o 
   7   1  14        4.66        4.35      0.94 o 
 -11   2  14        2.49        2.15      0.46 o 
 -10   2  14       55.23       57.17      2.03 o 
  -9   2  14        0.19        0.09      0.40 o 
  -8   2  14      190.09      187.60      5.70 o 
  -7   2  14       11.34       12.78      1.28 o 
  -6   2  14        2.20        2.64      0.72 o 
  -5   2  14        7.51        8.97      1.16 o 
  -4   2  14      485.94      486.71     10.10 o 
  -3   2  14        6.16        2.70      0.84 o 
  -2   2  14       32.16       27.24      2.21 o 
  -1   2  14       62.85       60.93      3.71 o 
   0   2  14       38.49       34.77      2.66 o 
   1   2  14        1.22        1.65      0.82 o 
   2   2  14       88.27       88.00      4.47 o 
   3   2  14        0.05        0.37      1.21 o 
   4   2  14        5.14        4.22      1.16 o 
   5   2  14        0.47       -0.04      1.43 o 
  -9   3  14        4.58        5.02      0.83 o 
  -8   3  14        0.15       -0.32      0.40 o 
  -7   3  14       53.96       48.47      2.42 o 
  -6   3  14        0.87        2.07      0.64 o 
  -5   3  14       56.18       55.21      2.92 o 
  -4   3  14       29.72       29.56      3.34 o 
  -3   3  14        0.45        0.29      0.95 o 
  -2   3  14        1.02        0.68      0.64 o 
  -1   3  14       25.40       20.86      2.53 o 
   0   3  14        0.01       -0.12      0.64 o 
   1   3  14        2.31        1.13      0.82 o 
   2   3  14       12.70       11.72      2.30 o 
   3   3  14        1.60       -0.29      1.81 o 
   4   3  14        0.05        9.81      9.04 o 
  -5   4  14       13.28       13.18      1.68 o 
  -4   4  14       27.45       24.94      2.50 o 
  -3   4  14        4.24        3.42      1.05 o 
  -2   4  14        2.34        1.97      0.82 o 
  -1   4  14       10.76       10.60      1.66 o 
   0   4  14        5.17        4.40      1.04 o 
 -11   0  15      263.03      329.95     11.73 o 
  -9   0  15       27.64       24.98      2.50 o 
  -7   0  15      242.53      284.47     13.54 o 
  -5   0  15        9.09       15.39      2.64 o 
  -3   0  15        0.81        0.50      2.21 o 
  -1   0  15       18.63       12.06      3.59 o 
   1   0  15        3.02        1.25      2.09 o 
   3   0  15        1.39        3.12      1.01 o 
   5   0  15        6.76        8.15      2.43 o 
 -12   1  15       16.81       16.90      2.11 o 
 -11   1  15        4.86        6.07      0.74 o 
 -10   1  15       41.61       50.17      3.23 o 
  -9   1  15        6.53        2.95      1.04 o 
  -8   1  15      250.16      270.74      7.57 o 
  -7   1  15        4.40        4.55      0.97 o 
  -6   1  15       43.41       41.06      2.68 o 
  -5   1  15        1.26        1.03      0.65 o 
  -4   1  15      538.17      565.23     10.90 o 
  -3   1  15       21.66       17.76      3.15 o 
  -2   1  15       47.45       36.24      3.28 o 
  -1   1  15       21.46       18.49      2.96 o 
   0   1  15       37.20       40.44      6.38 o 
   1   1  15       50.48       55.71      7.35 o 
   2   1  15      229.78      248.16      8.43 o 
   3   1  15        2.39        2.35      0.74 o 
   4   1  15        4.20        1.47      1.42 o 
   5   1  15        0.27       -0.02      0.67 o 
   6   1  15       36.36       42.67      4.09 o 
 -11   2  15       58.87       61.73      3.29 o 
 -10   2  15        0.16        0.28      0.29 o 
  -9   2  15       29.48       28.25      1.44 o 
  -8   2  15        5.98        7.23      0.83 o 
  -7   2  15       95.26       97.26      3.16 o 
  -6   2  15        9.38       11.54      1.17 o 
  -5   2  15       84.33       85.39      3.20 o 
  -4   2  15        0.85        0.40      0.50 o 
  -3   2  15        6.35        4.78      0.95 o 
  -2   2  15        4.81        6.86      1.23 o 
  -1   2  15      154.19      139.95      6.00 o 
   0   2  15        0.63       -0.05      0.58 o 
   1   2  15        2.63        1.78      0.74 o 
   2   2  15        0.15        0.22      0.72 o 
   3   2  15        5.61        5.97      1.27 o 
   4   2  15        2.84        1.31      0.57 o 
  -8   3  15        9.85        9.94      0.99 o 
  -7   3  15        2.15        1.11      0.71 o 
  -6   3  15        0.02       -0.28      0.35 o 
  -5   3  15       41.72       49.71      2.83 o 
  -4   3  15       40.29       38.58      3.09 o 
  -3   3  15        8.34       10.82      2.35 o 
  -2   3  15       32.40       33.90      4.13 o 
  -1   3  15       11.61       10.59      1.51 o 
   0   3  15        7.06        6.93      1.78 o 
   1   3  15       11.03       12.99      2.15 o 
   2   3  15        1.84       -0.19      0.53 o 
   3   3  15        0.92       -0.18      0.53 o 
 -10   0  16       52.15       67.48      3.61 o 
  -8   0  16      190.12      206.06     12.04 o 
  -6   0  16       93.75       76.33      8.01 o 
  -4   0  16       90.39       97.46      9.30 o 
  -2   0  16      356.51      338.18     18.09 o 
   0   0  16       20.35       12.56      3.16 o 
   2   0  16      129.28      128.76      6.64 o 
   4   0  16       81.48       90.98      7.12 o 
 -11   1  16       89.94       90.95      5.12 o 
 -10   1  16        1.61        2.63      0.51 o 
  -9   1  16       37.56       43.28      2.19 o 
  -8   1  16       10.43       12.76      1.28 o 
  -7   1  16       72.14       81.49      2.91 o 
  -6   1  16        1.20        0.64      0.55 o 
  -5   1  16      136.52      153.36      4.91 o 
  -4   1  16        2.65        0.70      0.63 o 
  -3   1  16       21.00       20.51      2.46 o 
  -2   1  16        3.30        3.92      1.77 o 
  -1   1  16       28.22       22.45      4.54 o 
   0   1  16        8.41        6.84      2.57 o 
   1   1  16        0.22       -0.34      0.95 o 
   2   1  16        0.16        0.79      0.56 o 
   3   1  16       16.27       13.02      1.77 o 
   4   1  16        3.59        3.01      0.82 o 
   5   1  16        0.73       -0.36      0.74 o 
 -10   2  16       12.39       10.69      1.41 o 
  -9   2  16        0.81        0.32      0.28 o 
  -8   2  16       68.05       64.42      2.11 o 
  -7   2  16        0.38       -0.21      0.40 o 
  -6   2  16        3.92        3.48      0.62 o 
  -5   2  16        9.89       11.87      0.98 o 
  -4   2  16       51.48       49.50      2.37 o 
  -3   2  16       37.33       40.68      2.41 o 
  -2   2  16       42.86       46.44      3.04 o 
  -1   2  16       12.13       11.02      1.39 o 
   0   2  16       20.69       18.91      1.72 o 
   1   2  16        1.22       -0.38      0.65 o 
   2   2  16       20.65       19.15      1.85 o 
   3   2  16        1.11        0.80      0.80 o 
  -7   3  16        5.78        2.92      0.81 o 
  -6   3  16        5.78        4.21      0.77 o 
  -5   3  16       30.66       31.96      2.99 o 
  -4   3  16        1.28        0.22      0.58 o 
  -3   3  16        1.75        2.25      0.93 o 
  -2   3  16        7.94        6.06      1.38 o 
  -1   3  16        0.09        0.72      0.60 o 
   1   3  16       15.89       13.08      1.90 o 
  -9   0  17       67.14       72.78      3.70 o 
  -7   0  17      113.70      125.00      8.54 o 
  -5   0  17      141.28      140.24      9.88 o 
  -3   0  17       27.75       25.90      4.39 o 
  -1   0  17       54.52       51.19      5.90 o 
   1   0  17        0.07       -0.81      0.90 o 
   3   0  17       92.37       88.09      6.44 o 
 -10   1  17       31.39       33.03      2.90 o 
  -9   1  17        0.76        0.44      0.46 o 
  -8   1  17       88.84       86.32      2.95 o 
  -7   1  17        0.18       -0.29      0.44 o 
  -6   1  17        6.25        4.86      0.97 o 
  -5   1  17        1.76        2.75      0.86 o 
  -4   1  17       16.17       18.41      1.92 o 
  -3   1  17       17.48       22.97      2.18 o 
  -2   1  17       94.36       87.38      3.96 o 
  -1   1  17        2.81        2.11      1.45 o 
   0   1  17        1.45       -0.73      0.86 o 
   1   1  17       10.62        9.26      1.05 o 
   2   1  17       20.48       16.09      1.43 o 
   3   1  17        1.16        1.07      0.43 o 
  -8   2  17        1.50        2.14      0.66 o 
  -7   2  17        3.58        2.11      0.57 o 
  -6   2  17        1.50        0.27      0.27 o 
  -5   2  17       38.59       38.26      2.30 o 
  -4   2  17       17.01       18.36      1.64 o 
  -3   2  17        0.15        1.37      0.79 o 
  -2   2  17        7.07        5.23      1.65 o 
  -1   2  17        0.18       -0.26      0.74 o 
   0   2  17        1.21        0.85      0.87 o 
   1   2  17        3.73        2.53      0.91 o 
   2   2  17        0.00        0.02      0.41 o 
  -8   0  18       74.40       80.37      3.57 o 
  -6   0  18       24.60       23.80      3.26 o 
  -4   0  18       37.40       45.80      3.21 o 
  -2   0  18        4.70        6.14      1.81 o 
   0   0  18        4.20        3.70      0.91 o 
   2   0  18        2.81        2.14      0.99 o 
  -8   1  18        0.54        0.36      0.33 o 
  -7   1  18       23.38       25.50      2.21 o 
  -6   1  18        2.14        1.91      1.03 o 
  -5   1  18       50.33       51.32      2.68 o 
  -4   1  18       20.97       22.16      1.85 o 
  -3   1  18        0.54        0.16      0.38 o 
  -2   1  18        8.78        7.10      2.72 o 
  -1   1  18       24.04       22.90      2.10 o 
   0   1  18       11.72        9.13      1.18 o 
   1   1  18        0.04       -0.06      1.24 o 
  -6   2  18        0.59       -0.16      0.56 o 
  -5   2  18        0.01       -0.34      0.42 o 
  -4   2  18       38.96       38.02      3.18 o 
  -3   2  18        4.65        8.17      1.58 o 
  -2   2  18       14.86       11.73      1.81 o 
  -1   2  18        2.06        2.04      0.83 o 
  -7   0  19       11.08       11.33      1.59 o 
  -5   0  19       49.15       52.87      5.94 o 
  -3   0  19        3.14        2.19      0.80 o 
  -1   0  19       11.62       10.60      1.82 o 
  -5   1  19        2.59        2.41      0.88 o 
  -4   1  19       15.86       13.58      1.96 o 
  -3   1  19        0.67        0.12      0.97 o 
  -2   1  19       22.45       25.19      2.56 o 
                                                 
